# Supplementary material for: (E)-4-Hy­droxy-N′-(3-hy­droxy-4-meth­oxy­benzyl­idene)benzohydrazide
Source: Acta Crystallogr Sect E Struct Rep Online. 2011 Sep 14;67(Pt 10):o2644–5. doi: 10.1107/S1600536811036579 (PMC3201407; doi:10.1107/S1600536811036579)
Supplement: Supplementary file 2 [file e-67-o2644-Isup2.hkl]

# 
# h,k,l, Fc-squared, Fo-squared, sigma(Fo-squared) and status flag 
# 
data_I
_shelx_title ' bj8_0m in P2(1)/n (100K)    New: P21/c' 
_shelx_refln_list_code          4 
_shelx_F_calc_maximum      193.07 
_exptl_crystal_F_000       600.00 
_reflns_d_resolution_high  0.7108 
 
loop_ 
 _symmetry_equiv_pos_as_xyz 
 'x, y, z' 
 '-x, y+1/2, -z+1/2' 
 '-x, -y, -z' 
 'x, -y-1/2, z-1/2' 
 
_cell_length_a    10.7484 
_cell_length_b     9.4669 
_cell_length_c    15.7198 
_cell_angle_alpha  90.000 
_cell_angle_beta  122.166 
_cell_angle_gamma  90.000 
 
_shelx_F_squared_multiplier     1.000 
 
loop_ 
 _refln_index_h 
 _refln_index_k 
 _refln_index_l 
 _refln_F_squared_calc 
 _refln_F_squared_meas 
 _refln_F_squared_sigma 
 _refln_observed_status 
   1   0   0     2006.98     2022.35     46.26 o 
   2   0   0     3998.23     4300.96     79.02 o 
   3   0   0      216.24      202.25      3.17 o 
   4   0   0     3254.41     3267.40     41.69 o 
   5   0   0       87.25       64.96      2.60 o 
   6   0   0      201.93      215.88      3.00 o 
   7   0   0      257.86      254.23      3.51 o 
   8   0   0      681.94      657.86     10.43 o 
   9   0   0      155.83      153.89      4.27 o 
  10   0   0       32.78       34.13      2.21 o 
  11   0   0       21.62       23.43      2.73 o 
  12   0   0       48.49       54.50      6.77 o 
   1   1   0      777.62      717.85     12.72 o 
   2   1   0    15348.52    15792.83    131.52 o 
   3   1   0     5283.69     5515.10     49.39 o 
   4   1   0       67.01       65.06      1.11 o 
   5   1   0        4.53        4.77      0.44 o 
   6   1   0      265.60      309.04      3.14 o 
   7   1   0        7.02        5.77      0.71 o 
   8   1   0        8.98        6.29      0.59 o 
   9   1   0       33.33       33.60      1.67 o 
  10   1   0        0.91        0.91      0.71 o 
  11   1   0       15.89       14.11      2.25 o 
  12   1   0        0.69        0.28      1.14 o 
   0   2   0     1823.88     1998.57     22.30 o 
   1   2   0      279.80      304.48      3.16 o 
   2   2   0      293.47      287.81      2.81 o 
   3   2   0      281.54      243.41      3.80 o 
   4   2   0     2557.46     2608.93     21.92 o 
   5   2   0     1646.40     1779.84     14.32 o 
   6   2   0       80.79       71.66      1.22 o 
   7   2   0       85.35      111.29      1.63 o 
   8   2   0      141.74      132.11      2.09 o 
   9   2   0      122.48      116.95      2.20 o 
  10   2   0        0.68        0.14      0.68 o 
  11   2   0        3.28        4.46      1.05 o 
  12   2   0        2.72        1.68      1.11 o 
   1   3   0      114.06      123.65      1.90 o 
   2   3   0      435.09      440.17      4.60 o 
   3   3   0     1509.57     1597.39     12.95 o 
   4   3   0      115.78      157.33      1.85 o 
   5   3   0        5.67        7.09      0.58 o 
   6   3   0       54.44       49.95      1.14 o 
   7   3   0       24.86       20.12      1.13 o 
   8   3   0      242.12      249.65      3.69 o 
   9   3   0       89.47      106.88      2.23 o 
  10   3   0       48.09       48.82      2.68 o 
  11   3   0       36.00       28.41      1.93 o 
  12   3   0       46.07       51.64      2.55 o 
   0   4   0      277.38      315.06      4.24 o 
   1   4   0        2.12        0.56      0.21 o 
   2   4   0      710.08      819.96      6.64 o 
   3   4   0       93.81      107.50      1.36 o 
   4   4   0       20.42        9.71      0.52 o 
   5   4   0        0.12        0.82      0.37 o 
   6   4   0        0.84        1.88      0.44 o 
   7   4   0       11.87        8.94      0.79 o 
   8   4   0      367.50      328.40      4.24 o 
   9   4   0      171.09      149.15      2.71 o 
  10   4   0      453.55      432.06      6.57 o 
  11   4   0       29.69       28.27      1.60 o 
  12   4   0       28.41       25.42      1.83 o 
   1   5   0       14.25        8.37      0.50 o 
   2   5   0       44.09       49.65      1.49 o 
   3   5   0      372.23      349.83      3.51 o 
   4   5   0       42.70       42.94      0.90 o 
   5   5   0      102.31      100.03      1.58 o 
   6   5   0       28.91       49.30      1.33 o 
   7   5   0       14.45       11.23      0.67 o 
   8   5   0      261.07      232.60      3.46 o 
   9   5   0       46.13       36.43      2.84 o 
  10   5   0       86.42       90.51      2.68 o 
  11   5   0        7.93        5.53      1.10 o 
   0   6   0     1166.35     1162.49     16.55 o 
   1   6   0      302.47      299.76      3.41 o 
   2   6   0       45.95       44.99      0.90 o 
   3   6   0       35.27       38.65      0.88 o 
   4   6   0       35.74       28.82      0.92 o 
   5   6   0      253.01      240.09      2.86 o 
   6   6   0        1.95       -0.01      0.44 o 
   7   6   0        1.90        4.70      0.65 o 
   8   6   0        7.61        9.97      1.03 o 
   9   6   0      187.79      190.76      3.87 o 
  10   6   0        0.14       -0.56      0.91 o 
  11   6   0       10.54       12.95      1.40 o 
   1   7   0       66.80       59.01      1.33 o 
   2   7   0       76.14       86.29      1.46 o 
   3   7   0       53.66       69.64      1.51 o 
   4   7   0       16.11       20.76      0.89 o 
   5   7   0       15.24        8.31      0.65 o 
   6   7   0        1.88        1.70      0.55 o 
   7   7   0       53.39       57.82      1.72 o 
   8   7   0       40.76       32.24      1.79 o 
   9   7   0      100.17       98.53      2.80 o 
  10   7   0       73.83       76.72      2.95 o 
   0   8   0       52.44       53.34      1.78 o 
   1   8   0       83.30       87.77      1.53 o 
   2   8   0       51.79       52.09      1.24 o 
   3   8   0        7.53        7.86      0.69 o 
   4   8   0      107.72       91.27      1.79 o 
   5   8   0        5.98        1.92      0.58 o 
   6   8   0        9.51        6.32      0.83 o 
   7   8   0       73.37       75.08      2.33 o 
   8   8   0        1.04        2.13      1.02 o 
   9   8   0       70.44       82.69      2.92 o 
  10   8   0       24.92       27.94      4.19 o 
   1   9   0        0.02        0.40      0.52 o 
   2   9   0       20.65       17.42      0.96 o 
   3   9   0        0.15        1.40      0.57 o 
   4   9   0        7.62        8.37      0.78 o 
   5   9   0        0.58        0.96      0.62 o 
   6   9   0        0.01       -0.27      0.73 o 
   7   9   0        2.79        3.07      1.04 o 
   8   9   0        1.23        2.36      1.15 o 
   9   9   0        9.00        8.20      1.59 o 
   0  10   0        2.31        0.69      0.88 o 
   1  10   0       28.69       29.53      1.36 o 
   2  10   0       22.45       24.50      1.27 o 
   3  10   0      131.35      128.95      2.56 o 
   4  10   0      100.96       95.90      2.17 o 
   5  10   0        0.90        0.36      0.85 o 
   6  10   0       48.75       47.65      3.97 o 
   7  10   0        2.69        2.89      1.27 o 
   8  10   0      114.00      128.04      4.11 o 
   1  11   0        0.06       -0.12      0.72 o 
   2  11   0      259.53      265.26      4.10 o 
   3  11   0       46.28       44.71      1.61 o 
   4  11   0        0.01       -0.12      0.88 o 
   5  11   0       62.23       69.15      2.94 o 
   6  11   0       38.75       42.94      2.60 o 
   7  11   0       34.10       35.54      3.35 o 
   0  12   0      353.05      362.27     13.19 o 
   1  12   0      152.15      157.03      3.24 o 
   2  12   0        0.00        0.58      0.96 o 
   3  12   0       79.64       76.13      2.53 o 
   4  12   0        1.36        3.10      1.30 o 
   5  12   0        8.66        9.13      1.59 o 
   1  13   0        8.94        7.36      1.36 o 
   2  13   0       41.53       39.87      2.22 o 
 -13   1   1       29.97       31.51      3.32 o 
 -12   1   1       18.24       18.49      1.64 o 
 -11   1   1       68.92       67.70      2.54 o 
 -10   1   1        1.58        3.04      0.76 o 
  -9   1   1       96.91      110.04      1.76 o 
  -8   1   1      121.44      125.99      1.93 o 
  -7   1   1       99.02      107.24      1.51 o 
  -6   1   1     1728.61     1859.93     15.01 o 
  -5   1   1      353.99      347.72      3.99 o 
  -4   1   1      846.86      975.65     16.15 o 
  -3   1   1     1884.08     1990.97     30.86 o 
  -2   1   1     7152.40     7595.38     59.63 o 
  -1   1   1     1603.54     1480.49     15.84 o 
   0   1   1      819.00      868.41     14.27 o 
   1   1   1      246.69      255.69      4.00 o 
   2   1   1     9018.54     9083.52     90.38 o 
   3   1   1        5.40        3.08      0.29 o 
   4   1   1      423.41      389.97      3.54 o 
   5   1   1       40.27       41.80      0.84 o 
   6   1   1        0.46       -0.78      0.39 o 
   7   1   1      580.05      604.86      6.74 o 
   8   1   1      487.71      481.32      5.02 o 
   9   1   1       52.18       53.06      1.50 o 
  10   1   1        0.09        0.51      0.73 o 
  11   1   1       39.92       45.23      2.37 o 
  12   1   1       80.64       84.04      3.24 o 
 -13   2   1        0.99        1.24      1.44 o 
 -12   2   1       35.30       36.29      2.16 o 
 -11   2   1        0.28       -0.36      0.86 o 
 -10   2   1       49.58       47.67      1.90 o 
  -9   2   1       48.84       43.10      1.08 o 
  -8   2   1       16.92       23.10      1.03 o 
  -7   2   1        3.27        0.60      0.40 o 
  -6   2   1       51.02       44.81      0.97 o 
  -5   2   1       28.87       19.44      1.14 o 
  -4   2   1     4852.25     5174.02     46.38 o 
  -3   2   1     2248.64     2286.56     19.55 o 
  -2   2   1    16688.56    16495.39    129.14 o 
  -1   2   1       55.52       59.19      0.92 o 
   0   2   1     9433.54     9463.43     85.79 o 
   1   2   1      253.45      219.24      2.19 o 
   2   2   1      199.85      223.60      2.25 o 
   3   2   1      273.18      294.70      3.24 o 
   4   2   1      529.31      597.43      6.03 o 
   5   2   1      100.64      111.93      1.62 o 
   6   2   1       35.60       35.49      0.93 o 
   7   2   1       56.45       55.10      1.43 o 
   8   2   1       75.82       86.14      1.88 o 
   9   2   1      148.07      143.25      2.39 o 
  10   2   1       85.19       89.44      2.00 o 
  11   2   1      247.30      248.76      4.62 o 
  12   2   1        1.29        3.27      1.27 o 
 -12   3   1       29.98       35.16      3.09 o 
 -11   3   1        5.74        2.57      0.99 o 
 -10   3   1       18.59       16.41      1.26 o 
  -9   3   1      155.27      151.13      2.26 o 
  -8   3   1       14.23        7.15      0.60 o 
  -7   3   1      239.61      244.64      2.91 o 
  -6   3   1        2.04        5.69      0.54 o 
  -5   3   1     1041.51     1060.59      8.90 o 
  -4   3   1     4452.28     4435.96     34.98 o 
  -3   3   1       39.65       33.58      0.78 o 
  -2   3   1      555.61      581.43      5.00 o 
  -1   3   1     3609.94     3487.11     34.93 o 
   0   3   1      126.70      118.59      1.50 o 
   1   3   1      231.01      229.28      2.24 o 
   2   3   1       68.13       71.45      1.34 o 
   3   3   1      902.20      972.43     12.72 o 
   4   3   1     2008.19     2302.65     17.47 o 
   5   3   1       81.98       94.69      1.35 o 
   6   3   1      149.77      149.76      2.00 o 
   7   3   1       19.00       18.28      0.99 o 
   8   3   1       64.81       62.68      1.65 o 
   9   3   1      183.07      187.05      3.36 o 
  10   3   1       77.64       76.33      1.87 o 
  11   3   1       20.46       21.70      1.45 o 
  12   3   1        0.01        0.53      1.16 o 
 -12   4   1        0.93        1.21      1.11 o 
 -11   4   1      418.18      394.58      7.10 o 
 -10   4   1       13.19        7.53      0.97 o 
  -9   4   1       65.55       49.64      1.97 o 
  -8   4   1       29.13       24.44      0.94 o 
  -7   4   1       97.91      118.85      1.82 o 
  -6   4   1      735.68      767.69      6.87 o 
  -5   4   1       33.39       48.16      1.26 o 
  -4   4   1       85.93      105.55      1.83 o 
  -3   4   1      467.33      529.98      5.20 o 
  -2   4   1      139.03       96.53      1.29 o 
  -1   4   1       15.17        7.89      0.68 o 
   0   4   1        8.91        9.57      0.51 o 
   1   4   1       12.70       17.38      0.52 o 
   2   4   1     5938.46     6091.41     42.73 o 
   3   4   1        2.77        0.76      0.31 o 
   4   4   1     1392.50     1426.64     11.20 o 
   5   4   1        0.02        1.45      0.35 o 
   6   4   1      175.08      172.27      2.73 o 
   7   4   1       80.24       64.94      1.62 o 
   8   4   1       22.48       27.48      1.27 o 
   9   4   1      204.87      212.51      3.38 o 
  10   4   1       57.51       55.78      2.06 o 
  11   4   1        6.19        7.99      1.11 o 
 -12   5   1      115.05      120.93      3.92 o 
 -11   5   1        0.54        1.22      0.92 o 
 -10   5   1        2.78        6.59      1.10 o 
  -9   5   1      125.39      112.23      4.53 o 
  -8   5   1      187.50      140.52      2.15 o 
  -7   5   1        0.02        1.40      0.47 o 
  -6   5   1      461.80      453.78      4.82 o 
  -5   5   1       19.13       23.06      0.91 o 
  -4   5   1        8.64        6.44      0.50 o 
  -3   5   1      275.63      260.20      2.86 o 
  -2   5   1       19.14       28.19      1.12 o 
  -1   5   1      959.53      976.95      8.97 o 
   0   5   1     1583.75     1689.44     13.82 o 
   1   5   1      230.43      268.09      2.49 o 
   2   5   1       81.76       73.80      1.06 o 
   3   5   1      159.08      159.53      1.74 o 
   4   5   1       17.75       16.23      0.67 o 
   5   5   1       74.89       85.90      1.40 o 
   6   5   1      434.33      378.06      5.04 o 
   7   5   1      147.43      136.48      2.43 o 
   8   5   1       22.16       17.93      1.12 o 
   9   5   1        0.18       -0.28      0.69 o 
  10   5   1      191.49      194.39      4.04 o 
  11   5   1       33.84       30.19      1.72 o 
 -11   6   1      210.03      213.17      4.49 o 
 -10   6   1      113.77      118.51      3.35 o 
  -9   6   1        5.43        6.00      1.04 o 
  -8   6   1        1.43        0.29      0.55 o 
  -7   6   1      244.98      229.44      2.93 o 
  -6   6   1      696.77      607.55      5.90 o 
  -5   6   1      144.23      159.43      2.63 o 
  -4   6   1      357.18      363.41      3.66 o 
  -3   6   1      145.53      147.66      2.05 o 
  -2   6   1      342.10      331.09      4.53 o 
  -1   6   1      104.80       89.69      1.51 o 
   0   6   1        3.19        8.20      0.48 o 
   1   6   1        6.14        4.63      0.41 o 
   2   6   1       56.49       41.84      0.86 o 
   3   6   1       75.58       67.25      1.71 o 
   4   6   1       11.89       16.76      0.84 o 
   5   6   1       62.25       54.08      1.18 o 
   6   6   1       33.72       32.28      1.17 o 
   7   6   1      115.28       94.08      2.07 o 
   8   6   1      174.07      152.42      2.82 o 
   9   6   1      239.79      225.82      3.99 o 
  10   6   1       13.01       11.54      1.37 o 
  11   6   1        5.19        2.62      1.17 o 
 -11   7   1      194.34      215.63      4.86 o 
 -10   7   1        2.39        4.19      1.30 o 
  -9   7   1       27.81       27.36      1.84 o 
  -8   7   1       19.33       21.46      1.24 o 
  -7   7   1      167.50      164.72      2.57 o 
  -6   7   1       20.23       26.61      1.10 o 
  -5   7   1       49.97       39.02      1.22 o 
  -4   7   1        6.46        3.16      0.53 o 
  -3   7   1      164.21      164.54      2.50 o 
  -2   7   1        4.35        5.68      0.64 o 
  -1   7   1       54.95       57.65      1.34 o 
   0   7   1       19.30       24.71      0.88 o 
   1   7   1       14.70        8.36      0.53 o 
   2   7   1        1.33        0.36      0.34 o 
   3   7   1       15.71       17.53      0.79 o 
   4   7   1       50.33       53.22      1.44 o 
   5   7   1       51.56       53.79      1.44 o 
   6   7   1      355.57      298.33      4.44 o 
   7   7   1       24.14       18.94      1.57 o 
   8   7   1       15.44       13.37      1.22 o 
   9   7   1        0.02        0.35      0.95 o 
  10   7   1        0.11       -1.14      1.02 o 
 -10   8   1        6.19        7.92      1.53 o 
  -9   8   1       55.93       66.17      3.56 o 
  -8   8   1       35.65       35.77      2.03 o 
  -7   8   1        1.67        1.99      0.65 o 
  -6   8   1       11.07        9.80      0.80 o 
  -5   8   1       92.29       89.27      1.83 o 
  -4   8   1      248.88      246.39      3.28 o 
  -3   8   1       42.33       40.46      1.25 o 
  -2   8   1        0.73       -0.27      0.41 o 
  -1   8   1       15.93       15.84      0.80 o 
   0   8   1      199.29      205.10      2.61 o 
   1   8   1       42.00       40.73      2.13 o 
   2   8   1       67.72       64.36      1.36 o 
   3   8   1        5.51        8.79      0.87 o 
   4   8   1      338.26      295.52      5.08 o 
   5   8   1       40.86       35.23      1.53 o 
   6   8   1        0.07       -0.24      0.76 o 
   7   8   1        0.94       -0.44      0.79 o 
   8   8   1        0.06       -0.86      0.89 o 
   9   8   1        4.69        5.56      1.21 o 
  -9   9   1      123.83      125.14      3.93 o 
  -8   9   1        5.32        3.34      1.19 o 
  -7   9   1       30.13       28.66      1.66 o 
  -6   9   1       16.96       15.03      1.07 o 
  -5   9   1        0.39       -0.32      0.62 o 
  -4   9   1      151.98      156.40      2.68 o 
  -3   9   1      416.09      416.37      5.19 o 
  -2   9   1        0.14       -1.00      0.54 o 
  -1   9   1      191.30      195.43      2.79 o 
   0   9   1        4.10        4.11      0.60 o 
   1   9   1      175.30      167.06      3.12 o 
   2   9   1        0.56       -0.81      0.50 o 
   3   9   1       63.59       52.48      1.43 o 
   4   9   1       65.43       70.73      2.03 o 
   5   9   1        1.91        1.99      0.88 o 
   6   9   1       25.84       23.77      1.61 o 
   7   9   1       37.90       33.40      2.12 o 
   8   9   1       72.78       80.23      3.00 o 
   9   9   1      104.36      110.20      3.53 o 
  -8  10   1       34.76       35.92      2.43 o 
  -7  10   1        3.59        5.58      1.34 o 
  -6  10   1       39.65       46.33      2.94 o 
  -5  10   1        0.90        0.06      0.71 o 
  -4  10   1       93.70       94.41      2.39 o 
  -3  10   1      130.93      125.57      2.90 o 
  -2  10   1      650.82      647.91      7.83 o 
  -1  10   1        1.45        1.13      0.65 o 
   0  10   1       16.25       15.58      1.06 o 
   1  10   1       71.89       77.11      1.83 o 
   2  10   1       72.63       76.37      1.80 o 
   3  10   1       23.54       23.62      1.59 o 
   4  10   1      109.16      115.09      2.64 o 
   5  10   1       31.73       27.09      1.88 o 
   6  10   1      239.24      238.31      5.04 o 
   7  10   1      353.60      362.34      6.73 o 
   8  10   1       92.23      103.22      3.75 o 
  -7  11   1        0.00       -1.45      1.15 o 
  -6  11   1        1.70        1.42      1.37 o 
  -5  11   1       42.31       36.74      1.92 o 
  -4  11   1       22.78       19.61      1.25 o 
  -3  11   1      244.66      250.98      3.98 o 
  -2  11   1      103.83      105.53      2.38 o 
  -1  11   1       10.74       12.62      1.48 o 
   0  11   1      219.55      222.37      3.62 o 
   1  11   1      320.30      331.71      5.65 o 
   2  11   1       97.94       98.84      2.70 o 
   3  11   1        1.66        1.22      1.25 o 
   4  11   1        0.07        1.62      1.12 o 
   5  11   1       24.92       23.15      2.32 o 
   6  11   1       23.40       18.86      1.99 o 
  -5  12   1        0.20        0.64      1.03 o 
  -4  12   1       80.03       87.32      2.68 o 
  -3  12   1      184.92      186.65      3.37 o 
  -2  12   1       17.76       19.84      1.51 o 
  -1  12   1      122.89      126.64      4.61 o 
   0  12   1       61.97       68.11      2.10 o 
   1  12   1        1.64        0.67      0.99 o 
   2  12   1      104.42      103.56      3.99 o 
   3  12   1      238.54      251.76      5.78 o 
   4  12   1       95.57      100.40      6.84 o 
   5  12   1       29.20       21.94      2.09 o 
  -3  13   1        8.77        7.31      1.39 o 
  -2  13   1       53.33       51.01      3.25 o 
  -1  13   1       91.23       90.61      3.26 o 
   0  13   1        5.36        5.92      1.35 o 
   1  13   1       22.77       17.26      2.58 o 
   2  13   1        0.13       -1.13      1.37 o 
 -13   0   2        5.28        1.54      1.78 o 
 -12   0   2        2.07        2.73      1.71 o 
 -11   0   2        0.16       -0.63      1.26 o 
 -10   0   2       55.20       54.72      2.10 o 
  -9   0   2       65.93       89.51      2.26 o 
  -8   0   2      197.59      176.80      3.25 o 
  -7   0   2     2670.33     2712.57     30.60 o 
  -6   0   2      827.28      768.59      9.45 o 
  -5   0   2     1074.97     1002.08     16.96 o 
  -4   0   2     4527.98     4711.64     59.68 o 
  -3   0   2      157.71      152.52      3.14 o 
  -2   0   2      403.89      420.69      5.79 o 
  -1   0   2      270.56      254.49      6.13 o 
   0   0   2      283.06      286.90      4.16 o 
   1   0   2      780.12      652.87     15.78 o 
   2   0   2      304.17      277.88      5.38 o 
   3   0   2      166.15      196.05      3.53 o 
   4   0   2       96.82      141.06      2.82 o 
   5   0   2      353.09      366.85      5.22 o 
   6   0   2     1101.42     1003.01     12.49 o 
   7   0   2       19.45       20.04      1.36 o 
   8   0   2       74.00       76.75      2.57 o 
   9   0   2       99.05      117.77      5.53 o 
  10   0   2       62.49       77.92      5.05 o 
  11   0   2       59.23       59.23      3.14 o 
  12   0   2       15.85       19.95      4.15 o 
 -13   1   2        1.36        1.53      1.23 o 
 -12   1   2        3.31        3.92      2.18 o 
 -11   1   2       91.89       85.17      2.66 o 
 -10   1   2       37.43       41.30      1.72 o 
  -9   1   2      152.37      153.07      2.18 o 
  -8   1   2      586.70      589.09      5.58 o 
  -7   1   2      496.69      539.31      5.31 o 
  -6   1   2     1699.83     1883.26     14.26 o 
  -5   1   2     2552.66     2740.81     27.51 o 
  -4   1   2       26.12       19.99      0.58 o 
  -3   1   2       22.34       21.71      0.65 o 
  -2   1   2      261.79      266.85      2.76 o 
  -1   1   2      733.27      738.88      7.80 o 
   0   1   2     6228.06     6249.71    224.95 o 
   1   1   2       62.13       59.79      1.61 o 
   2   1   2       38.03       36.31      1.04 o 
   3   1   2       14.12       12.57      0.47 o 
   4   1   2        2.61        3.26      0.34 o 
   5   1   2      394.07      393.71      4.18 o 
   6   1   2       94.25       76.22      1.33 o 
   7   1   2      255.59      239.14      3.20 o 
   8   1   2      429.73      424.84      5.01 o 
   9   1   2       90.16       91.98      2.02 o 
  10   1   2        4.97        5.05      0.93 o 
  11   1   2      125.32      132.75      3.03 o 
 -13   2   2       89.66       91.04      8.91 o 
 -12   2   2       13.74       14.07      1.77 o 
 -11   2   2       91.81       97.15      2.86 o 
 -10   2   2      534.34      479.20      5.65 o 
  -9   2   2       58.31       46.19      1.22 o 
  -8   2   2       52.09       48.08      1.38 o 
  -7   2   2       20.03       28.71      0.85 o 
  -6   2   2      136.56      111.57      1.56 o 
  -5   2   2        0.11        0.20      0.36 o 
  -4   2   2       95.96      130.93      1.85 o 
  -3   2   2     2014.78     2029.12     18.95 o 
  -2   2   2    37274.49    37764.66    315.90 o 
  -1   2   2     2473.91     2372.88     21.85 o 
   0   2   2      810.16      844.10     10.17 o 
   1   2   2        0.35        0.26      0.23 o 
   2   2   2     6269.28     6478.73     65.12 o 
   3   2   2      634.41      593.60      4.97 o 
   4   2   2      535.72      547.38      5.03 o 
   5   2   2       19.20       24.94      0.83 o 
   6   2   2      723.20      685.28      6.87 o 
   7   2   2       14.49       15.82      0.93 o 
   8   2   2      405.43      392.25      4.76 o 
   9   2   2      145.13      141.26      2.62 o 
  10   2   2       39.77       40.34      1.71 o 
  11   2   2      311.41      325.17      5.06 o 
 -13   3   2       44.01       50.76      3.70 o 
 -12   3   2        4.37        2.29      1.28 o 
 -11   3   2      268.91      253.46      5.54 o 
 -10   3   2       49.15       42.62      1.46 o 
  -9   3   2       11.18        8.15      0.68 o 
  -8   3   2       28.77       17.53      0.83 o 
  -7   3   2        0.01        1.44      0.43 o 
  -6   3   2      221.81      257.40      2.81 o 
  -5   3   2      977.47     1051.82     12.76 o 
  -4   3   2     6045.71     6461.04     54.42 o 
  -3   3   2     1012.82      987.57      9.67 o 
  -2   3   2     1350.76     1459.77     15.54 o 
  -1   3   2       25.19       35.07      0.67 o 
   0   3   2      140.89      124.54      1.42 o 
   1   3   2       69.32       82.64      1.64 o 
   2   3   2     1005.17     1112.69      8.72 o 
   3   3   2        3.90        7.38      0.47 o 
   4   3   2       29.72       31.34      0.96 o 
   5   3   2       67.06       59.13      1.46 o 
   6   3   2       84.26       67.92      1.54 o 
   7   3   2      113.85      125.95      2.26 o 
   8   3   2       54.09       50.97      1.75 o 
   9   3   2       73.94       76.05      1.94 o 
  10   3   2      185.04      185.82      3.39 o 
  11   3   2        5.60        5.44      1.07 o 
 -12   4   2        5.70        7.43      1.64 o 
 -11   4   2       38.48       27.64      2.02 o 
 -10   4   2       11.40       12.55      0.97 o 
  -9   4   2      105.87       95.95      1.81 o 
  -8   4   2      254.91      259.22      3.63 o 
  -7   4   2      431.88      466.41      4.65 o 
  -6   4   2      462.53      461.29      4.85 o 
  -5   4   2       10.19       12.17      0.71 o 
  -4   4   2      413.43      389.74      4.09 o 
  -3   4   2       19.38       15.39      1.05 o 
  -2   4   2      250.33      200.93      2.15 o 
  -1   4   2      463.78      501.72      4.73 o 
   0   4   2      659.01      676.85      6.26 o 
   1   4   2       12.48       21.95      0.59 o 
   2   4   2     1276.47     1363.99     11.08 o 
   3   4   2     1045.58     1092.27      9.29 o 
   4   4   2      338.26      363.43      4.08 o 
   5   4   2       46.61       57.18      1.47 o 
   6   4   2      517.58      557.14      5.98 o 
   7   4   2      468.60      478.68      5.48 o 
   8   4   2        0.82        0.40      0.63 o 
   9   4   2       23.06       26.80      1.37 o 
  10   4   2        6.36        4.95      0.95 o 
  11   4   2       39.44       44.05      2.01 o 
 -12   5   2        0.05        0.31      1.14 o 
 -11   5   2      129.58      123.89      3.17 o 
 -10   5   2      277.77      282.32      5.14 o 
  -9   5   2        1.94        1.64      0.62 o 
  -8   5   2       53.53       46.90      1.41 o 
  -7   5   2      889.45      830.89      8.09 o 
  -6   5   2      395.34      398.05      4.50 o 
  -5   5   2       26.53       24.55      0.91 o 
  -4   5   2      134.72      133.59      2.39 o 
  -3   5   2        8.13        8.13      0.57 o 
  -2   5   2        0.07        0.10      0.30 o 
  -1   5   2      988.57      980.33      7.83 o 
   0   5   2      696.63      672.41      5.56 o 
   1   5   2        0.00        0.50      0.24 o 
   2   5   2     1322.97     1378.78     10.25 o 
   3   5   2        4.10        3.98      0.46 o 
   4   5   2      230.22      250.52      3.16 o 
   5   5   2      114.77      113.39      2.19 o 
   6   5   2       23.85       13.86      0.98 o 
   7   5   2        0.90        1.50      0.62 o 
   8   5   2        0.31        0.02      0.62 o 
   9   5   2       56.69       47.85      1.78 o 
  10   5   2       87.13       93.77      2.58 o 
  11   5   2        1.63        0.47      0.98 o 
 -12   6   2        5.19        5.27      1.45 o 
 -11   6   2        0.51        0.72      0.97 o 
 -10   6   2        1.45        1.03      1.05 o 
  -9   6   2       47.00       50.66      1.53 o 
  -8   6   2       18.72       14.48      0.94 o 
  -7   6   2        5.68        2.84      0.63 o 
  -6   6   2        6.04        9.32      0.73 o 
  -5   6   2       22.88       23.73      1.49 o 
  -3   6   2      422.62      451.98      4.58 o 
  -2   6   2       28.04       20.63      0.73 o 
  -1   6   2      724.79      706.49      5.98 o 
   0   6   2        4.66        7.42      0.47 o 
   1   6   2        6.13        4.39      0.38 o 
   2   6   2      358.31      367.49      3.30 o 
   3   6   2       45.29       37.44      0.89 o 
   4   6   2       76.11       64.29      1.38 o 
   5   6   2       49.85       54.76      1.59 o 
   6   6   2        5.62        2.53      0.69 o 
   7   6   2       97.96       85.89      2.03 o 
   8   6   2       19.18       13.28      1.07 o 
   9   6   2       32.98       32.35      1.71 o 
  10   6   2        0.93        2.38      1.08 o 
 -11   7   2       28.61       32.88      1.96 o 
 -10   7   2        6.07        5.60      1.30 o 
  -9   7   2       62.62       56.48      2.98 o 
  -8   7   2      130.43      128.93      2.41 o 
  -7   7   2        1.84        1.27      0.57 o 
  -6   7   2       13.06       14.87      0.98 o 
  -5   7   2       10.83       11.16      0.81 o 
  -4   7   2      141.24      174.21      5.61 o 
  -3   7   2      220.69      241.41      2.78 o 
  -2   7   2      186.43      189.70      2.34 o 
  -1   7   2      662.15      666.75      5.83 o 
   0   7   2      253.78      275.11      2.88 o 
   1   7   2       67.44       57.73      1.11 o 
   2   7   2      226.46      241.23      2.78 o 
   3   7   2       26.11       26.85      1.06 o 
   4   7   2       15.75       10.67      0.74 o 
   5   7   2        5.49        3.18      0.71 o 
   6   7   2      534.05      475.77      6.16 o 
   7   7   2       71.39       65.36      2.04 o 
   8   7   2        9.67       10.48      1.17 o 
   9   7   2       31.32       27.03      1.80 o 
  10   7   2      127.06      129.93      3.48 o 
 -10   8   2        8.18        4.19      1.35 o 
  -9   8   2       34.49       33.18      1.87 o 
  -8   8   2        8.42       11.70      1.01 o 
  -7   8   2        7.74        6.42      0.97 o 
  -6   8   2      395.06      378.82      4.83 o 
  -5   8   2       85.60       84.03      1.86 o 
  -4   8   2       35.12       40.70      1.29 o 
  -3   8   2        6.35        6.45      0.62 o 
  -2   8   2      158.88      158.29      2.25 o 
  -1   8   2      297.74      294.38      3.31 o 
   0   8   2       28.40       31.68      1.02 o 
   1   8   2      270.15      256.37      3.01 o 
   2   8   2      111.76      104.50      1.69 o 
   3   8   2      421.55      386.14      4.54 o 
   4   8   2      611.39      541.43      6.67 o 
   5   8   2      189.92      176.69      3.22 o 
   6   8   2        3.36        3.95      0.95 o 
   7   8   2       38.76       40.71      2.02 o 
   8   8   2       12.03       16.14      1.50 o 
   9   8   2       27.97       29.07      1.93 o 
 -10   9   2        9.13       12.20      1.73 o 
  -9   9   2        1.34       -0.72      1.34 o 
  -8   9   2       25.52       24.20      1.62 o 
  -7   9   2        1.35        0.72      0.75 o 
  -6   9   2       38.68       42.96      1.59 o 
  -5   9   2       38.14       36.01      1.44 o 
  -4   9   2      746.11      717.72      8.47 o 
  -3   9   2      359.65      382.95      6.96 o 
  -2   9   2       22.48       22.73      1.03 o 
  -1   9   2       20.99       25.55      1.06 o 
   0   9   2        1.76        0.96      0.55 o 
   1   9   2        2.52        5.10      0.63 o 
   2   9   2       38.49       29.39      1.32 o 
   3   9   2        0.12       -0.36      0.59 o 
   4   9   2       21.91       20.74      1.73 o 
   5   9   2       16.09       11.75      1.29 o 
   6   9   2      147.64      136.24      3.39 o 
   7   9   2        6.78        6.15      1.18 o 
   8   9   2        0.57        0.23      1.03 o 
  -9  10   2       57.02       70.24      3.04 o 
  -8  10   2       29.18       32.67      2.24 o 
  -7  10   2       51.67       52.87      3.00 o 
  -6  10   2        6.93        7.20      0.94 o 
  -5  10   2       58.10       58.80      1.90 o 
  -4  10   2        0.73        1.38      0.80 o 
  -3  10   2       34.10       30.05      1.38 o 
  -2  10   2      207.13      213.61      3.43 o 
  -1  10   2      137.30      131.35      2.38 o 
   0  10   2       88.87       84.38      1.87 o 
   1  10   2       79.32       81.82      2.45 o 
   2  10   2       34.24       32.99      1.46 o 
   3  10   2        0.06        0.54      0.83 o 
   4  10   2       19.19       19.43      1.51 o 
   5  10   2        2.20        1.71      0.99 o 
   6  10   2        1.90        0.28      0.97 o 
   7  10   2       55.41       58.10      2.74 o 
  -7  11   2       27.89       33.23      2.31 o 
  -6  11   2        7.43        4.94      0.93 o 
  -5  11   2        0.61        0.25      0.76 o 
  -4  11   2       18.58       19.19      1.25 o 
  -3  11   2       21.79       22.72      1.44 o 
  -2  11   2        3.19        2.07      0.81 o 
  -1  11   2       38.82       37.68      1.60 o 
   0  11   2      109.40       99.61      2.64 o 
   1  11   2       17.85       16.67      1.29 o 
   2  11   2       25.60       25.25      1.80 o 
   3  11   2       40.97       44.11      2.27 o 
   4  11   2        1.96        2.39      1.11 o 
   5  11   2        0.00        1.38      1.19 o 
   6  11   2       35.62       38.59      2.39 o 
  -6  12   2       12.57       16.73      1.52 o 
  -5  12   2        1.56        0.48      1.00 o 
  -4  12   2        7.06        6.73      1.01 o 
  -3  12   2        4.56        1.60      1.47 o 
  -2  12   2       71.23       81.81      2.76 o 
  -1  12   2       32.85       34.05      2.01 o 
   0  12   2       11.75       13.90      1.50 o 
   1  12   2       37.39       33.79      2.31 o 
   2  12   2      498.71      510.68      9.53 o 
   3  12   2       41.45       42.87      3.10 o 
   4  12   2       95.29       99.75      3.64 o 
  -3  13   2       49.10       52.77      2.37 o 
  -2  13   2       27.50       29.79      3.36 o 
  -1  13   2        4.77        4.43      1.60 o 
   0  13   2       57.90       56.87      5.67 o 
   1  13   2       64.49       65.18      6.36 o 
 -13   1   3        4.96        3.35      1.31 o 
 -12   1   3        0.03       -0.20      0.99 o 
 -11   1   3        6.73        5.30      0.75 o 
 -10   1   3       48.97       56.75      1.57 o 
  -9   1   3       38.48       44.22      1.33 o 
  -8   1   3      502.12      553.23      5.71 o 
  -7   1   3      404.67      360.69     10.10 o 
  -6   1   3      537.47      596.39     12.92 o 
  -5   1   3      114.07       98.62      1.79 o 
  -4   1   3       96.82      107.68      1.86 o 
  -3   1   3      230.45      253.07      2.45 o 
  -2   1   3      417.96      461.32      4.75 o 
   0   1   3     6503.79     6643.95    176.26 o 
   2   1   3      448.25      471.93      6.41 o 
   3   1   3        0.71       -0.71      0.36 o 
   4   1   3      204.42      196.91      2.10 o 
   5   1   3       21.71       19.95      0.83 o 
   6   1   3      234.61      221.05      2.53 o 
   7   1   3      254.28      246.00      3.05 o 
   8   1   3       14.42       11.95      1.31 o 
   9   1   3        7.91        9.76      0.94 o 
  10   1   3      133.85      137.19      2.96 o 
  11   1   3      104.60      102.12      3.77 o 
 -13   2   3       28.53       27.43      2.29 o 
 -12   2   3        0.11       -1.58      1.43 o 
 -11   2   3      261.42      233.09      3.62 o 
 -10   2   3        7.86       14.78      0.95 o 
  -9   2   3       62.71       67.11      1.83 o 
  -8   2   3       53.19       45.77      1.14 o 
  -6   2   3       24.99       27.22      1.52 o 
  -5   2   3      411.45      463.15      5.38 o 
  -4   2   3       27.20       46.68      0.78 o 
  -3   2   3       47.09       52.44      0.77 o 
  -2   2   3    11564.94    11924.30    119.84 o 
  -1   2   3        1.23        1.70      0.33 o 
   0   2   3       56.13       37.42      1.90 o 
   1   2   3      263.88      319.53      6.48 o 
   2   2   3      545.68      505.05      5.85 o 
   3   2   3      869.45      974.82      7.72 o 
   4   2   3      273.01      221.95      2.28 o 
   5   2   3       31.74       33.49      1.05 o 
   6   2   3      150.95      134.21      2.18 o 
   7   2   3      390.68      404.86      4.73 o 
   8   2   3      519.75      515.17      5.88 o 
   9   2   3        4.92        5.77      0.89 o 
  10   2   3      387.07      412.73      5.28 o 
  11   2   3        8.22        8.46      1.18 o 
 -13   3   3        2.52        0.91      1.38 o 
 -12   3   3        6.76        5.28      1.31 o 
 -11   3   3       36.79       35.22      1.50 o 
 -10   3   3       14.14       11.52      0.99 o 
  -9   3   3      193.79      169.79      2.70 o 
  -8   3   3      232.03      219.87      2.67 o 
  -7   3   3       46.13       11.87      1.45 o 
  -6   3   3      152.17      170.44      6.53 o 
  -5   3   3     2174.69     2073.95     18.14 o 
  -4   3   3     3404.33     3596.98     28.47 o 
  -3   3   3     1196.07     1156.21      9.51 o 
  -2   3   3     1174.14     1353.14     10.94 o 
  -1   3   3      989.44      951.49      8.39 o 
   0   3   3     2655.81     2569.89     26.33 o 
   1   3   3      821.74      811.38      7.98 o 
   2   3   3      294.64      265.56      2.71 o 
   3   3   3      565.24      585.57      5.39 o 
   4   3   3      941.64     1072.61     10.69 o 
   5   3   3      112.72      113.58      2.04 o 
   6   3   3      366.21      356.42      4.21 o 
   7   3   3       94.81       86.41      1.86 o 
   8   3   3      108.29      103.62      2.17 o 
   9   3   3        0.15       -0.02      0.66 o 
  10   3   3        0.79        0.79      0.87 o 
  11   3   3        9.51        7.67      1.05 o 
 -13   4   3        0.02       -0.19      1.13 o 
 -12   4   3       47.16       51.03      4.76 o 
 -11   4   3       23.49       21.80      1.55 o 
 -10   4   3       14.29        9.09      1.02 o 
  -9   4   3      111.81      102.84      1.88 o 
  -8   4   3       25.53       35.86      1.74 o 
  -7   4   3      638.59      623.35     21.06 o 
  -5   4   3     1283.59     1264.47     10.05 o 
  -4   4   3     1767.58     1828.29     14.95 o 
  -3   4   3      335.46      294.33      3.26 o 
  -2   4   3     1824.12     1856.40     14.99 o 
  -1   4   3      794.99      737.75      6.68 o 
   0   4   3      369.79      360.18      3.38 o 
   1   4   3        3.50        2.15      0.43 o 
   2   4   3      614.85      599.60      5.60 o 
   3   4   3       10.43        7.00      0.67 o 
   4   4   3      843.25      827.01      8.61 o 
   5   4   3       91.55       89.89      1.87 o 
   6   4   3       20.92       21.35      1.06 o 
   7   4   3      135.79      136.82      2.44 o 
   8   4   3        3.92        4.39      0.78 o 
   9   4   3       76.34       66.80      1.95 o 
  10   4   3        7.89        8.80      1.04 o 
 -12   5   3       27.51       26.56      2.07 o 
 -11   5   3        7.21        8.05      1.17 o 
 -10   5   3       77.65       77.27      1.87 o 
  -9   5   3        0.33        1.44      0.60 o 
  -8   5   3       61.09       77.51      1.77 o 
  -7   5   3      447.52      467.82      5.68 o 
  -6   5   3      789.28      794.40      8.64 o 
  -5   5   3       72.15       91.52      1.65 o 
  -4   5   3     1722.26     1772.70     14.56 o 
  -3   5   3       50.45       48.31      0.92 o 
  -2   5   3       13.87       10.40      0.48 o 
  -1   5   3      581.97      642.75      5.63 o 
   0   5   3      746.63      814.92      7.05 o 
   1   5   3        8.54        9.51      0.46 o 
   2   5   3      457.81      557.68      5.68 o 
   3   5   3      188.49      185.97      2.92 o 
   4   5   3        1.87        3.00      0.58 o 
   5   5   3      147.31      149.67      2.60 o 
   6   5   3       24.11       20.17      1.39 o 
   7   5   3        9.20        8.33      0.85 o 
   8   5   3       26.12       27.37      1.56 o 
   9   5   3       36.39       37.49      1.67 o 
  10   5   3       16.28       17.59      1.56 o 
 -12   6   3       67.59       66.35      5.58 o 
 -11   6   3       84.22       93.57      3.22 o 
 -10   6   3       38.83       38.98      1.50 o 
  -9   6   3      470.11      483.91      6.69 o 
  -8   6   3      448.46      419.08      6.33 o 
  -7   6   3       52.45       51.17      1.52 o 
  -6   6   3      202.14      209.43      2.86 o 
  -5   6   3       71.48       84.03      1.54 o 
  -4   6   3      162.07      182.69      2.18 o 
  -3   6   3        3.84        6.19      0.47 o 
  -2   6   3      163.22      198.18      2.12 o 
  -1   6   3       35.21       31.65      0.81 o 
   0   6   3     2705.86     2838.31     21.45 o 
   1   6   3      288.14      285.10      2.90 o 
   2   6   3       18.03       18.17      0.78 o 
   3   6   3      192.50      194.98      3.17 o 
   4   6   3       42.15       39.17      1.41 o 
   5   6   3       24.39       18.79      1.12 o 
   6   6   3        8.98        6.86      0.86 o 
   7   6   3       14.47       11.74      1.09 o 
   8   6   3        3.10        4.61      0.84 o 
   9   6   3       17.08       16.26      1.27 o 
  10   6   3       20.02       18.00      1.50 o 
 -11   7   3       57.42       56.84      2.28 o 
 -10   7   3       66.32       67.75      2.51 o 
  -9   7   3        5.64        5.22      0.99 o 
  -8   7   3       10.89       11.01      1.73 o 
  -7   7   3       15.65       14.09      1.29 o 
  -6   7   3      211.17      196.97      3.00 o 
  -5   7   3      378.55      375.86      4.06 o 
  -4   7   3       16.94       21.73      0.81 o 
  -3   7   3      253.30      276.50      2.85 o 
  -2   7   3      309.55      323.63      3.15 o 
  -1   7   3       11.48       11.75      0.62 o 
   0   7   3      157.78      181.52      2.19 o 
   1   7   3       16.64       17.26      0.70 o 
   2   7   3      227.60      221.80      2.89 o 
   3   7   3        0.00        1.70      0.58 o 
   4   7   3       30.88       41.11      1.49 o 
   5   7   3       17.20       19.54      1.20 o 
   6   7   3        1.68        0.62      0.67 o 
   7   7   3        0.07       -0.82      0.69 o 
   8   7   3        0.02       -0.16      0.73 o 
   9   7   3       15.10       13.28      1.33 o 
 -11   8   3       76.85       80.78      3.20 o 
 -10   8   3       21.91       18.66      1.34 o 
  -9   8   3       34.81       35.20      1.79 o 
  -8   8   3      117.70      125.46      2.59 o 
  -7   8   3       29.24       23.05      1.44 o 
  -6   8   3       17.53       20.19      1.35 o 
  -5   8   3      247.44      248.81      3.51 o 
  -4   8   3     1324.94     1295.75     12.04 o 
  -3   8   3       18.12       15.17      0.87 o 
  -2   8   3      126.88      120.43      1.84 o 
  -1   8   3        4.61        3.10      0.49 o 
   0   8   3        2.12        1.83      0.48 o 
   1   8   3        8.81        9.11      0.73 o 
   2   8   3       34.70       41.94      1.26 o 
   3   8   3        2.76        1.59      0.66 o 
   4   8   3      252.36      250.98      4.48 o 
   5   8   3       24.48       30.98      1.53 o 
   6   8   3       80.49       68.46      2.09 o 
   7   8   3       16.47       16.29      1.44 o 
   8   8   3       20.94       22.11      1.58 o 
 -10   9   3       21.63       23.80      1.74 o 
  -9   9   3       73.99       73.47      2.45 o 
  -8   9   3        9.32        9.35      1.00 o 
  -7   9   3        1.65        0.08      0.67 o 
  -6   9   3        0.00       -0.89      0.72 o 
  -5   9   3      526.96      535.49      6.71 o 
  -4   9   3        4.10        3.85      0.71 o 
  -3   9   3      483.89      477.17      5.27 o 
  -2   9   3      531.56      519.78      5.57 o 
  -1   9   3      335.67      319.07      3.80 o 
   0   9   3       58.85       58.70      1.53 o 
   1   9   3        3.54        4.57      0.68 o 
   2   9   3       30.84       26.46      1.37 o 
   3   9   3        1.99        0.31      0.81 o 
   4   9   3      150.97      134.04      2.85 o 
   5   9   3       25.55       26.13      2.14 o 
   6   9   3        8.77        6.58      1.43 o 
   7   9   3        7.27        8.41      1.27 o 
   8   9   3       22.08       21.96      1.77 o 
  -9  10   3       77.30      100.74      2.89 o 
  -8  10   3       40.29       38.80      1.81 o 
  -7  10   3        0.00        0.26      0.74 o 
  -6  10   3       29.27       34.65      1.52 o 
  -5  10   3       86.83       89.59      2.24 o 
  -4  10   3       31.91       27.46      1.32 o 
  -3  10   3      130.73      131.59      2.54 o 
  -2  10   3        0.02       -0.01      0.57 o 
  -1  10   3      731.58      735.64      9.04 o 
   0  10   3      667.01      649.52      7.60 o 
   1  10   3      439.57      432.14      6.42 o 
   2  10   3      643.96      628.00      8.54 o 
   3  10   3        5.21        4.64      1.02 o 
   4  10   3      159.69      153.97      4.02 o 
   5  10   3        0.02        1.31      0.95 o 
   6  10   3       31.19       31.56      1.97 o 
   7  10   3        3.62        3.48      1.21 o 
  -8  11   3       22.12       26.76      1.77 o 
  -7  11   3       97.92      116.62      2.62 o 
  -6  11   3        7.61        7.06      1.01 o 
  -5  11   3        0.06        0.69      0.77 o 
  -4  11   3       10.90       11.51      1.03 o 
  -3  11   3       51.05       55.95      1.73 o 
  -2  11   3       69.89       74.38      2.52 o 
  -1  11   3      108.50      107.65      2.71 o 
   0  11   3      213.07      202.91      4.38 o 
   1  11   3        6.82        7.51      1.25 o 
   2  11   3      116.29      129.64      3.52 o 
   3  11   3      139.90      135.93      3.68 o 
   4  11   3       56.11       58.34      3.91 o 
   5  11   3      111.89      105.53      3.39 o 
  -6  12   3        6.78        8.56      1.27 o 
  -5  12   3        3.39        4.17      1.11 o 
  -4  12   3      149.34      156.97      3.55 o 
  -3  12   3       50.63       60.08      2.39 o 
  -2  12   3        0.32       -0.27      0.99 o 
  -1  12   3       44.10       46.22      4.72 o 
   0  12   3        8.88        5.34      1.38 o 
   1  12   3      138.95      133.53      4.03 o 
   2  12   3        5.21        5.48      1.42 o 
   3  12   3       39.01       39.61      2.38 o 
   4  12   3       34.18       39.40      2.42 o 
  -3  13   3        0.61       -1.75      1.36 o 
  -2  13   3       51.46       57.35      5.92 o 
  -1  13   3       92.85       89.52      3.83 o 
   0  13   3      168.75      175.09      5.47 o 
   1  13   3        8.79        4.90      1.47 o 
 -14   0   4       13.33       10.16      2.44 o 
 -13   0   4        3.90        4.81      1.86 o 
 -12   0   4      354.33      313.47      6.81 o 
 -11   0   4       64.97       56.09      2.47 o 
 -10   0   4       61.62       60.53      2.41 o 
  -9   0   4       17.35       13.57      1.23 o 
  -7   0   4      247.62      236.63      4.36 o 
  -6   0   4      606.96      761.61      9.70 o 
  -5   0   4       46.90       50.09      2.39 o 
  -4   0   4       58.59       61.75      1.30 o 
  -3   0   4      806.83      777.00     20.16 o 
  -2   0   4      324.14      363.68      6.60 o 
  -1   0   4      578.29      730.03     17.98 o 
   0   0   4    11414.38    11710.66    239.16 o 
   1   0   4      435.89      376.37      7.62 o 
   2   0   4     2059.06     2012.12     32.12 o 
   3   0   4       14.86       26.30      1.31 o 
   4   0   4      885.61      789.17      9.72 o 
   5   0   4       71.81       77.00      1.93 o 
   6   0   4     5051.51     5044.96     56.81 o 
   7   0   4      202.42      177.04      4.11 o 
   8   0   4     2574.02     2639.46     30.58 o 
   9   0   4     1345.03     1338.67     16.90 o 
  10   0   4       72.50       75.50      6.01 o 
  11   0   4      122.47      125.87      4.87 o 
 -14   1   4       53.11       64.05      3.04 o 
 -13   1   4      205.39      184.36      5.15 o 
 -12   1   4        2.73        1.27      0.76 o 
 -11   1   4       29.02       27.33      1.37 o 
 -10   1   4       55.09       45.65      1.63 o 
  -9   1   4      106.44      109.16      2.02 o 
  -7   1   4       32.91       52.71      1.07 o 
  -6   1   4       44.37       36.62      0.83 o 
  -5   1   4      958.10      952.86      9.08 o 
  -4   1   4      769.73      743.02      6.69 o 
  -3   1   4      103.76       97.16      1.60 o 
  -2   1   4      811.50      800.46     14.40 o 
  -1   1   4       75.13      107.73      1.82 o 
   0   1   4        0.13        0.42      0.21 o 
   1   1   4       13.07       13.39      0.77 o 
   2   1   4      139.27      149.30      6.86 o 
   3   1   4        0.23        1.39      0.34 o 
   4   1   4       87.13       67.81      1.10 o 
   5   1   4      555.24      539.27      5.13 o 
   6   1   4     1444.86     1476.99     13.46 o 
   7   1   4       70.25       72.05      1.55 o 
   8   1   4      528.82      523.97      6.42 o 
   9   1   4      420.61      429.52      5.26 o 
  10   1   4       47.02       44.60      1.76 o 
  11   1   4      206.15      205.37      3.93 o 
 -13   2   4        0.00       -0.17      1.22 o 
 -12   2   4       13.73       14.85      1.15 o 
 -11   2   4       62.59       54.59      1.75 o 
 -10   2   4       12.53       11.07      0.86 o 
  -9   2   4      158.02      155.21      2.51 o 
  -8   2   4        9.09        9.99      1.13 o 
  -7   2   4       35.46       38.69      1.31 o 
  -6   2   4       81.09       86.82      1.38 o 
  -5   2   4      524.82      512.62      4.58 o 
  -4   2   4      208.99      209.59      2.79 o 
  -3   2   4       74.89      109.74      1.19 o 
  -2   2   4      330.40      324.79      4.44 o 
  -1   2   4      618.66      594.17     25.58 o 
   1   2   4      182.38      184.01      3.03 o 
   2   2   4      303.34      358.79      3.98 o 
   3   2   4       96.08      111.54      1.94 o 
   4   2   4     2588.67     2641.86     22.83 o 
   5   2   4       20.00       23.81      0.88 o 
   6   2   4      303.40      306.46      3.76 o 
   7   2   4       27.74       27.65      1.30 o 
   8   2   4        0.07       -0.55      0.63 o 
   9   2   4       24.63       24.37      2.33 o 
  10   2   4       11.54       14.55      1.17 o 
 -13   3   4        9.35        8.41      1.58 o 
 -12   3   4       36.17       38.92      2.54 o 
 -11   3   4       59.61       68.41      2.34 o 
 -10   3   4      109.61      104.82      3.73 o 
  -9   3   4       62.61       49.40      1.42 o 
  -8   3   4      132.88      136.19      3.10 o 
  -7   3   4       40.43       35.56      2.16 o 
  -6   3   4      673.61      713.15      5.94 o 
  -5   3   4       32.76       33.31      0.86 o 
  -4   3   4        2.41        4.00      0.29 o 
  -3   3   4      506.06      548.26      5.49 o 
  -2   3   4     1980.02     2188.29     25.40 o 
  -1   3   4      573.61      526.41     11.06 o 
   0   3   4      122.68      116.05      2.82 o 
   1   3   4        2.18        1.36      0.36 o 
   2   3   4      335.83      404.32      4.48 o 
   3   3   4      377.97      355.85      3.79 o 
   4   3   4       93.93       64.06      1.42 o 
   5   3   4      116.77      119.95      2.15 o 
   6   3   4      135.66      128.96      2.24 o 
   7   3   4      120.19      112.73      2.17 o 
   8   3   4        2.59        2.96      0.72 o 
   9   3   4       15.29       17.15      1.20 o 
  10   3   4        4.70        6.95      1.06 o 
 -13   4   4      224.73      241.14     12.26 o 
 -12   4   4        1.11        1.56      0.98 o 
 -11   4   4        0.62        0.37      0.73 o 
 -10   4   4       58.85       62.01      1.84 o 
  -9   4   4       25.52       28.66      1.27 o 
  -8   4   4      141.08      148.40      2.22 o 
  -7   4   4        9.09       11.33      0.72 o 
  -6   4   4      474.64      474.79      4.36 o 
  -5   4   4     1456.42     1594.03     12.44 o 
  -4   4   4     2906.77     3145.46     23.58 o 
  -3   4   4     1881.77     1733.82     13.23 o 
  -2   4   4     5153.36     5443.17     43.11 o 
  -1   4   4       15.48        9.16      0.49 o 
   0   4   4      288.27      316.20      3.14 o 
   1   4   4        8.13        9.76      0.64 o 
   2   4   4       60.41       47.31      0.99 o 
   3   4   4        8.58        6.91      0.61 o 
   4   4   4        6.72        3.08      0.54 o 
   5   4   4       26.79       27.07      1.18 o 
   6   4   4       13.01       14.79      1.03 o 
   7   4   4       16.53       14.97      1.01 o 
   8   4   4        4.54        4.70      0.79 o 
   9   4   4       11.99       15.66      1.20 o 
  10   4   4       23.24       30.15      1.78 o 
 -13   5   4       42.73       47.35      2.81 o 
 -12   5   4       42.20       47.98      2.11 o 
 -11   5   4        0.71        1.66      0.80 o 
 -10   5   4       15.95       20.35      1.37 o 
  -9   5   4        1.54        4.54      0.71 o 
  -8   5   4      264.24      265.03      3.49 o 
  -7   5   4      778.12      799.12      7.80 o 
  -6   5   4      319.61      371.06      3.67 o 
  -5   5   4      255.48      282.39      2.91 o 
  -4   5   4     1259.11     1306.75     10.35 o 
  -3   5   4      388.76      414.34      3.74 o 
  -2   5   4        4.93        3.10      0.44 o 
  -1   5   4      119.90      116.23      1.85 o 
   0   5   4      306.22      309.98      3.05 o 
   1   5   4      411.31      430.28      3.96 o 
   2   5   4       22.93       26.23      1.05 o 
   3   5   4       69.35       55.88      1.87 o 
   4   5   4        3.12        6.85      0.72 o 
   5   5   4        3.06        1.69      0.61 o 
   6   5   4       25.63       24.61      1.25 o 
   7   5   4       29.70       29.48      1.35 o 
   8   5   4        6.15        6.03      0.86 o 
   9   5   4       16.02       14.21      1.70 o 
  10   5   4        1.45        0.72      0.95 o 
 -12   6   4       25.68       33.82      2.25 o 
 -11   6   4       55.11       60.05      2.36 o 
 -10   6   4      253.73      264.18      3.91 o 
  -9   6   4       47.90       50.99      1.71 o 
  -8   6   4       58.17       65.13      1.86 o 
  -7   6   4      575.02      543.01      6.19 o 
  -6   6   4        0.00        0.60      0.44 o 
  -5   6   4        0.06        1.23      0.41 o 
  -4   6   4      184.25      145.97      1.86 o 
  -3   6   4      475.19      524.06      4.68 o 
  -2   6   4      109.40      106.49      1.42 o 
  -1   6   4        0.13        1.02      0.37 o 
   0   6   4      241.43      263.42      2.81 o 
   1   6   4      714.32      714.41      7.62 o 
   2   6   4      128.19      124.08      2.34 o 
   3   6   4       97.47      101.97      2.04 o 
   4   6   4      103.88      118.24      2.30 o 
   5   6   4      111.33      110.50      2.79 o 
   6   6   4       33.66       32.40      2.08 o 
   7   6   4        0.46        0.32      0.67 o 
   8   6   4        0.12       -0.38      0.73 o 
   9   6   4       82.02       88.22      2.34 o 
 -12   7   4      181.68      187.07      6.01 o 
 -11   7   4        1.89        1.90      0.99 o 
 -10   7   4        1.20        1.06      0.72 o 
  -9   7   4      474.82      460.10      5.83 o 
  -8   7   4      368.92      374.48      5.50 o 
  -7   7   4       68.76       74.38      2.00 o 
  -6   7   4      432.02      408.74      5.29 o 
  -5   7   4     2178.70     2141.11     18.71 o 
  -4   7   4      467.64      444.01      4.48 o 
  -3   7   4       97.77      100.48      1.60 o 
  -2   7   4      166.67      168.80      2.10 o 
  -1   7   4      217.51      228.80      2.87 o 
   0   7   4      197.17      200.21      2.43 o 
   1   7   4      121.31      114.45      2.19 o 
   2   7   4      341.96      333.64      4.42 o 
   3   7   4        0.72        0.61      0.60 o 
   4   7   4      141.46      145.21      2.72 o 
   5   7   4       28.65       30.10      1.45 o 
   6   7   4        6.45        2.66      0.78 o 
   7   7   4       32.08       40.97      1.84 o 
   8   7   4      112.47      111.16      2.58 o 
   9   7   4        9.17        9.34      1.42 o 
 -11   8   4       45.53       34.89      1.91 o 
 -10   8   4      104.68      102.38      2.81 o 
  -9   8   4       51.45       62.51      1.89 o 
  -8   8   4        0.66        0.80      0.72 o 
  -7   8   4        0.73        1.29      0.70 o 
  -6   8   4        0.63        1.10      0.63 o 
  -5   8   4      207.21      202.59      3.02 o 
  -4   8   4      554.67      549.44      5.77 o 
  -3   8   4      150.37      137.93      2.01 o 
  -2   8   4      104.60       96.57      1.58 o 
  -1   8   4      759.03      739.07      7.38 o 
   0   8   4        1.30        0.87      0.48 o 
   1   8   4       28.92       30.01      1.40 o 
   2   8   4       15.96       15.93      1.08 o 
   3   8   4        0.55        0.59      0.64 o 
   4   8   4       14.07       15.23      1.38 o 
   5   8   4       40.58       37.54      1.69 o 
   6   8   4        4.56        1.70      0.83 o 
   7   8   4        0.00       -0.61      0.82 o 
   8   8   4        0.00        0.55      0.91 o 
 -10   9   4        2.88        2.09      0.96 o 
  -9   9   4       37.63       39.65      1.68 o 
  -8   9   4       51.90       48.97      1.87 o 
  -7   9   4        0.00        0.05      0.68 o 
  -6   9   4       38.69       39.15      1.48 o 
  -5   9   4       54.87       54.11      1.79 o 
  -4   9   4       12.88       11.17      0.80 o 
  -3   9   4      110.69      106.89      1.90 o 
  -2   9   4      292.30      280.34      3.65 o 
  -1   9   4        4.77        5.00      0.72 o 
   0   9   4      182.42      186.80      3.23 o 
   1   9   4       74.20       76.89      2.01 o 
   2   9   4       20.47       16.66      1.18 o 
   3   9   4        6.29        8.42      0.97 o 
   4   9   4       15.00       11.51      1.12 o 
   5   9   4        2.95        2.41      0.87 o 
   6   9   4       34.32       37.71      2.13 o 
   7   9   4        7.46        8.25      1.34 o 
  -9  10   4      129.43      160.43      2.85 o 
  -8  10   4      117.99      125.99      2.72 o 
  -7  10   4       16.27       16.22      1.17 o 
  -6  10   4        8.14        6.56      0.89 o 
  -5  10   4        0.52        0.25      0.64 o 
  -4  10   4        0.26        0.13      0.62 o 
  -3  10   4        7.06        7.11      0.89 o 
  -2  10   4       36.53       34.48      1.95 o 
  -1  10   4       83.41       79.86      2.89 o 
   0  10   4      150.33      153.42      3.33 o 
   1  10   4        0.88        2.12      0.89 o 
   2  10   4        2.32        1.92      0.87 o 
   3  10   4      223.53      223.79      4.68 o 
   4  10   4       24.20       18.02      1.50 o 
   5  10   4       11.15       11.65      1.39 o 
   6  10   4       58.84       56.60      2.54 o 
  -8  11   4       12.17       12.59      1.36 o 
  -7  11   4      170.81      188.91      3.99 o 
  -6  11   4       86.56       88.30      2.61 o 
  -5  11   4       35.36       35.57      1.90 o 
  -4  11   4       23.32       19.03      1.44 o 
  -3  11   4        1.78        0.77      1.30 o 
  -2  11   4       26.53       26.91      2.01 o 
  -1  11   4        7.68        5.14      1.16 o 
   0  11   4       27.82       24.38      1.64 o 
   1  11   4       62.04       59.61      2.30 o 
   2  11   4        9.59       12.04      1.89 o 
   3  11   4        0.21        0.11      0.98 o 
   4  11   4      121.41      123.24      3.35 o 
   5  11   4       17.34       19.13      1.70 o 
  -6  12   4        0.04       -0.66      0.97 o 
  -5  12   4       84.90       91.68      4.52 o 
  -4  12   4       13.93       17.14      2.06 o 
  -3  12   4        4.62        3.86      3.04 o 
  -2  12   4        3.56        1.37      2.22 o 
  -1  12   4       19.71       17.67      3.30 o 
   0  12   4      152.96      153.57      3.93 o 
   1  12   4       16.86       20.65      1.81 o 
   2  12   4       13.31       13.49      2.04 o 
   3  12   4        0.71        1.08      1.19 o 
  -3  13   4        0.73        1.55      1.56 o 
  -2  13   4        1.84       -0.68      1.47 o 
  -1  13   4        2.84        4.44      1.72 o 
   0  13   4        3.81        3.55      1.64 o 
 -14   1   5       35.05       32.98      2.39 o 
 -13   1   5        0.57        2.97      0.88 o 
 -12   1   5        0.84       -0.31      0.68 o 
 -11   1   5       55.66       46.39      1.62 o 
 -10   1   5      117.19      125.71      3.18 o 
  -9   1   5      220.67      203.79      2.94 o 
  -8   1   5        1.09        3.39      0.45 o 
  -7   1   5       12.93       10.57      0.55 o 
  -6   1   5       18.27       26.13      0.70 o 
  -5   1   5        3.64        0.60      0.18 o 
  -4   1   5       92.40      103.35      1.33 o 
  -3   1   5      321.80      315.14      6.08 o 
  -2   1   5     3692.47     3894.33     63.16 o 
  -1   1   5     1645.20     1641.58     17.00 o 
   0   1   5       16.46        8.46      1.27 o 
   1   1   5      453.90      442.46      4.90 o 
   2   1   5     1367.17     1586.91     16.62 o 
   3   1   5        3.35        2.87      0.54 o 
   4   1   5       19.74       24.34      1.21 o 
   5   1   5      425.62      380.64      5.20 o 
   6   1   5      235.64      237.05      4.86 o 
   7   1   5       13.65       12.45      1.24 o 
   8   1   5       43.89       42.15      2.22 o 
   9   1   5      203.88      208.12      5.17 o 
  10   1   5       25.61       27.13      2.10 o 
 -14   2   5       38.97       40.71      2.64 o 
 -13   2   5        4.49        6.01      0.97 o 
 -12   2   5       55.09       56.59      1.84 o 
 -11   2   5      160.84      155.13      2.99 o 
 -10   2   5       21.66       27.65      1.31 o 
  -9   2   5      200.04      204.67      3.96 o 
  -8   2   5        1.98        3.22      0.69 o 
  -7   2   5      134.45      121.34      1.78 o 
  -6   2   5      401.86      419.24      3.96 o 
  -5   2   5     1395.02     1450.92     15.45 o 
  -4   2   5      986.38     1149.94      9.61 o 
  -3   2   5      749.74      712.72      8.51 o 
  -2   2   5      426.04      426.01      8.01 o 
   0   2   5      609.97      601.30      6.58 o 
   1   2   5      659.05      712.52      7.79 o 
   2   2   5     1159.29     1237.35     14.99 o 
   3   2   5      141.19      141.58      2.10 o 
   4   2   5      472.02      517.76      7.29 o 
   5   2   5      514.30      533.74      6.83 o 
   6   2   5     1652.10     1659.63     18.25 o 
   7   2   5      159.73      159.13      3.28 o 
   8   2   5        1.68        2.70      0.97 o 
   9   2   5       27.47       27.25      2.00 o 
  10   2   5        2.30        1.22      1.01 o 
 -13   3   5       90.24       89.41      2.34 o 
 -12   3   5       40.22       41.63      1.64 o 
 -11   3   5       12.36       13.27      1.08 o 
 -10   3   5       28.73       27.95      1.34 o 
  -9   3   5        0.40        1.18      0.56 o 
  -8   3   5      898.53      934.57      8.83 o 
  -7   3   5       30.07       39.67      1.04 o 
  -6   3   5        0.10        1.26      0.32 o 
  -5   3   5       15.84       19.83      0.58 o 
  -4   3   5      183.82      216.96      2.27 o 
  -3   3   5     3819.59     4099.38     32.52 o 
  -2   3   5     1195.98     1188.06     17.04 o 
  -1   3   5     2529.12     2726.07     50.63 o 
   0   3   5        2.53        0.66      0.23 o 
   1   3   5       20.81       18.32      0.99 o 
   2   3   5      688.97      725.90      8.57 o 
   3   3   5       21.99       18.99      0.84 o 
   4   3   5     1198.45     1114.50     12.35 o 
   5   3   5       77.44       82.04      2.10 o 
   6   3   5        0.25        0.11      0.63 o 
   7   3   5       24.44       25.23      1.54 o 
   8   3   5       43.43       47.66      2.19 o 
   9   3   5       25.82       26.25      1.98 o 
  10   3   5       89.86      100.64      2.96 o 
 -13   4   5       11.01        6.29      1.18 o 
 -12   4   5       64.83       63.10      2.00 o 
 -11   4   5       65.44       66.05      1.94 o 
 -10   4   5       31.62       38.13      1.52 o 
  -9   4   5       22.33       18.07      1.08 o 
  -8   4   5       14.66       16.76      0.91 o 
  -7   4   5      431.32      423.15      4.24 o 
  -6   4   5      177.46      206.08      2.30 o 
  -5   4   5      332.80      341.26      3.22 o 
  -4   4   5      288.68      303.89      4.19 o 
  -3   4   5      247.18      274.08      2.89 o 
  -2   4   5     1352.57     1519.50     13.40 o 
  -1   4   5      359.81      429.88      4.71 o 
   0   4   5      181.68      230.82      3.07 o 
   1   4   5      393.43      427.78      5.42 o 
   2   4   5      368.91      294.56      3.30 o 
   3   4   5        0.46        0.02      0.45 o 
   4   4   5        1.29        1.08      0.55 o 
   5   4   5      223.75      222.92      3.69 o 
   6   4   5        1.67        0.53      0.62 o 
   7   4   5        4.59        3.60      0.78 o 
   8   4   5      392.37      418.59      6.99 o 
   9   4   5        5.39        5.81      1.03 o 
  10   4   5      249.86      274.03      6.56 o 
 -13   5   5        2.82        3.25      1.30 o 
 -12   5   5       29.03       24.55      1.46 o 
 -11   5   5       67.10       66.21      2.00 o 
 -10   5   5       66.17       68.01      1.94 o 
  -9   5   5       35.26       30.17      1.36 o 
  -8   5   5       65.95       58.34      1.81 o 
  -7   5   5      317.68      306.48      3.29 o 
  -6   5   5      439.81      466.14      4.09 o 
  -5   5   5     1623.19     1655.29     12.21 o 
  -4   5   5       45.22       57.90      0.90 o 
  -3   5   5      609.76      624.03      5.23 o 
  -2   5   5     1127.75     1100.58     10.12 o 
  -1   5   5        0.16        0.74      0.34 o 
   0   5   5      481.78      551.25      5.19 o 
   1   5   5       39.34       55.13      1.35 o 
   2   5   5       72.84       62.13      2.01 o 
   3   5   5      110.14       93.69      2.28 o 
   4   5   5       95.08       97.78      2.49 o 
   5   5   5       40.10       35.37      1.56 o 
   6   5   5       28.21       29.30      1.55 o 
   7   5   5       19.57       19.35      1.29 o 
   8   5   5       87.99       90.95      2.44 o 
   9   5   5       32.95       38.51      1.76 o 
 -12   6   5        0.09        0.28      0.84 o 
 -11   6   5       17.83       17.12      1.89 o 
 -10   6   5        3.73        3.28      0.82 o 
  -9   6   5       55.95       55.50      1.75 o 
  -8   6   5      124.52      122.95      2.47 o 
  -7   6   5     2091.96     2085.63     18.24 o 
  -6   6   5     1169.66     1179.42     10.79 o 
  -5   6   5      639.67      565.79      5.35 o 
  -4   6   5      211.79      246.36      3.05 o 
  -3   6   5        3.46        4.80      0.96 o 
  -2   6   5       34.17       41.34      1.35 o 
  -1   6   5       99.85      110.91      2.11 o 
   0   6   5       75.54       70.83      1.40 o 
   1   6   5       37.38       32.47      1.34 o 
   2   6   5     1367.56     1342.25     13.41 o 
   3   6   5        0.25        0.64      0.53 o 
   4   6   5        5.46        3.77      0.69 o 
   5   6   5        0.02       -0.06      0.60 o 
   6   6   5       27.89       27.29      1.42 o 
   7   6   5        0.05       -0.88      0.65 o 
   8   6   5       16.52       18.22      1.28 o 
   9   6   5       61.54       64.10      2.19 o 
 -12   7   5        0.82        0.31      1.22 o 
 -11   7   5       30.48       33.83      1.85 o 
 -10   7   5       63.20       61.45      2.91 o 
  -9   7   5      271.80      263.43      3.83 o 
  -8   7   5       95.57      100.41      3.02 o 
  -7   7   5      252.03      238.89      3.59 o 
  -6   7   5      195.67      202.60      2.73 o 
  -5   7   5     2359.22     2310.48     20.08 o 
  -4   7   5       69.46       59.60      1.24 o 
  -3   7   5      102.73       90.41      1.75 o 
  -2   7   5        0.00        0.51      0.43 o 
  -1   7   5        7.47        6.58      0.69 o 
   0   7   5      221.54      234.71      3.48 o 
   1   7   5       72.35       75.13      1.77 o 
   2   7   5        9.36        9.12      0.85 o 
   3   7   5      127.07      123.33      2.42 o 
   4   7   5       13.60       11.01      0.97 o 
   5   7   5        2.00        2.22      0.74 o 
   6   7   5      114.83      125.28      2.74 o 
   7   7   5        0.46        1.19      0.77 o 
   8   7   5        5.28        4.55      0.97 o 
 -11   8   5      721.42      779.28      9.44 o 
 -10   8   5       22.03       17.04      1.23 o 
  -9   8   5       59.98       68.54      1.93 o 
  -8   8   5       49.49       56.56      2.35 o 
  -7   8   5       40.86       40.73      1.89 o 
  -6   8   5       18.03       25.55      1.18 o 
  -5   8   5       52.62       54.51      1.38 o 
  -4   8   5        4.10        5.72      0.63 o 
  -3   8   5     1916.44     1878.32     16.90 o 
  -2   8   5     1457.98     1478.26     13.52 o 
  -1   8   5        0.19        0.25      0.60 o 
   0   8   5       35.25       33.32      1.37 o 
   1   8   5        4.29        3.73      0.74 o 
   2   8   5      646.39      619.52      7.32 o 
   3   8   5       38.72       45.05      1.70 o 
   4   8   5       81.68       81.51      2.14 o 
   5   8   5       56.24       49.35      1.90 o 
   6   8   5       93.30       98.80      3.46 o 
   7   8   5        5.47        3.78      1.03 o 
 -10   9   5        0.80        0.81      0.87 o 
  -9   9   5      257.72      280.74      3.93 o 
  -8   9   5       37.81       36.24      1.38 o 
  -7   9   5       55.03       55.00      1.67 o 
  -6   9   5      108.48      117.99      2.33 o 
  -5   9   5        3.90        3.23      1.04 o 
  -4   9   5       72.79       71.59      1.79 o 
  -3   9   5        0.48        0.73      0.62 o 
  -2   9   5       91.29       82.31      2.22 o 
  -1   9   5       11.97       10.73      1.05 o 
   0   9   5       92.29       91.85      2.78 o 
   1   9   5       71.33       66.32      1.90 o 
   2   9   5        1.26        2.20      0.76 o 
   3   9   5      203.85      204.20      4.03 o 
   4   9   5      188.97      172.32      3.33 o 
   5   9   5       17.08       16.62      1.46 o 
   6   9   5       44.11       38.15      1.98 o 
   7   9   5       23.76       25.07      2.02 o 
  -9  10   5        1.85        0.79      0.89 o 
  -8  10   5       44.85       38.29      1.71 o 
  -7  10   5       78.65       79.40      2.43 o 
  -6  10   5      160.24      165.05      3.51 o 
  -5  10   5       34.68       36.10      1.73 o 
  -4  10   5       36.58       32.34      1.63 o 
  -3  10   5       36.94       35.73      1.77 o 
  -2  10   5        0.48        0.14      0.87 o 
  -1  10   5        7.55        6.91      1.12 o 
   0  10   5       12.26       12.99      1.15 o 
   1  10   5        0.15       -1.02      0.77 o 
   2  10   5       19.91       18.42      1.40 o 
   3  10   5       28.83       29.84      1.62 o 
   4  10   5       30.16       21.28      1.49 o 
   5  10   5      108.78      109.71      3.15 o 
   6  10   5        0.14        0.07      1.06 o 
  -8  11   5        9.49       15.64      1.45 o 
  -7  11   5        1.42        2.81      0.93 o 
  -6  11   5        0.00        0.09      1.11 o 
  -5  11   5        3.86        5.79      1.71 o 
  -4  11   5        1.16       -0.40      1.06 o 
  -3  11   5       58.74       56.74      2.96 o 
  -2  11   5        8.77        8.10      1.25 o 
  -1  11   5       46.08       46.06      2.08 o 
   0  11   5        6.83        7.93      1.58 o 
   1  11   5        4.56        1.88      0.95 o 
   2  11   5      115.16      107.38      3.01 o 
   3  11   5      193.40      202.17      4.28 o 
   4  11   5       78.23       76.44      2.77 o 
  -6  12   5        0.01       -0.18      1.40 o 
  -5  12   5       17.40       17.86      2.17 o 
  -4  12   5       51.49       47.47      3.07 o 
  -3  12   5       15.72       14.18      2.02 o 
  -2  12   5        1.07        0.70      1.25 o 
  -1  12   5      114.95      110.52      3.35 o 
   0  12   5        1.69        1.12      1.14 o 
   1  12   5       12.46        9.19      1.34 o 
   2  12   5      187.34      185.57      4.20 o 
 -14   0   6       21.24       21.80      2.00 o 
 -13   0   6      270.32      239.85      6.67 o 
 -12   0   6       13.97       14.87      1.60 o 
 -11   0   6       22.91       19.03      1.65 o 
 -10   0   6        2.37        1.43      0.82 o 
  -9   0   6       22.38       23.05      1.35 o 
  -8   0   6      202.24      227.30      4.23 o 
  -7   0   6       13.64       11.87      0.75 o 
  -6   0   6      555.93      537.02      8.02 o 
  -5   0   6      435.12      435.96      5.68 o 
  -3   0   6      911.90      944.03     22.36 o 
  -1   0   6     1068.16     1244.36     30.29 o 
   0   0   6      237.24      207.39      6.55 o 
   1   0   6     6104.89     6852.84    109.86 o 
   2   0   6     5987.14     6680.78     74.87 o 
   3   0   6      365.92      372.23      7.60 o 
   5   0   6      239.95      258.60      5.07 o 
   6   0   6        4.32        2.35      1.16 o 
   7   0   6        7.78        9.42      1.67 o 
   8   0   6       92.74       96.87      7.58 o 
   9   0   6        1.98        1.00      1.45 o 
  10   0   6       81.86       89.56      6.36 o 
 -14   1   6        0.56        0.78      0.86 o 
 -13   1   6        9.85        7.94      1.02 o 
 -12   1   6        0.22        0.62      0.71 o 
 -11   1   6      126.94      117.76      2.50 o 
 -10   1   6       17.93       16.40      1.01 o 
  -9   1   6        9.65       10.07      0.89 o 
  -8   1   6      115.19      125.36      1.76 o 
  -7   1   6        6.79        6.80      0.50 o 
  -6   1   6      314.89      320.47      3.34 o 
  -5   1   6     1337.13     1412.63     11.00 o 
  -4   1   6       71.59       84.57      1.71 o 
  -3   1   6      316.16      383.48      5.53 o 
  -2   1   6     1088.50     1171.47     19.61 o 
  -1   1   6     1739.76     2047.26     48.32 o 
   0   1   6     1669.65     2073.67     24.13 o 
   1   1   6      741.94      803.33      7.90 o 
   2   1   6      369.26      476.16      5.10 o 
   3   1   6        0.19       -0.11      0.18 o 
   4   1   6      495.63      524.26     22.40 o 
   5   1   6      127.49      130.09      2.57 o 
   6   1   6      172.25      169.19      4.51 o 
   7   1   6       84.90       84.01      2.60 o 
   8   1   6       61.32       55.46      2.43 o 
   9   1   6       48.86       50.27      2.62 o 
  10   1   6       15.71       12.37      3.44 o 
 -14   2   6        0.14        0.27      0.85 o 
 -13   2   6        0.08       -0.19      0.78 o 
 -12   2   6       15.91       15.71      1.16 o 
 -11   2   6       29.22       30.85      1.48 o 
 -10   2   6       30.70       27.20      1.37 o 
  -9   2   6       81.58       83.11      1.76 o 
  -8   2   6       57.15       47.45      1.12 o 
  -7   2   6      184.70      220.25      2.59 o 
  -6   2   6      130.78      133.19      1.51 o 
  -5   2   6      890.84     1021.87      8.66 o 
  -4   2   6     2873.58     3129.57     26.94 o 
  -3   2   6      334.15      346.93      4.77 o 
  -2   2   6     1422.82     1584.30     25.10 o 
  -1   2   6        0.22        4.23      0.36 o 
   0   2   6      268.41      286.51      3.15 o 
   1   2   6       61.20       73.66      1.23 o 
   2   2   6       30.58       50.29      1.62 o 
   4   2   6     1370.53     1294.53     15.19 o 
   5   2   6       69.25       62.39      1.81 o 
   6   2   6     1388.65     1368.31     15.45 o 
   7   2   6      228.49      225.96      4.11 o 
   8   2   6       39.67       40.91      2.26 o 
   9   2   6       34.61       30.22      2.30 o 
 -14   3   6       62.80       65.43      2.39 o 
 -13   3   6        0.42        0.33      0.81 o 
 -12   3   6       32.32       27.12      1.85 o 
 -11   3   6      160.46      149.04      2.91 o 
 -10   3   6       34.68       34.11      1.37 o 
  -9   3   6       39.41       42.19      2.40 o 
  -8   3   6      145.79      147.81      2.24 o 
  -7   3   6        2.05        1.65      0.45 o 
  -6   3   6        5.33        2.80      0.36 o 
  -5   3   6       84.94       92.24      1.51 o 
  -4   3   6       63.92       74.85      1.17 o 
  -3   3   6     1711.02     1836.56     19.28 o 
  -2   3   6     1588.16     1795.83     24.73 o 
  -1   3   6      225.26      220.16      8.52 o 
   0   3   6      157.91      149.77      2.51 o 
   1   3   6       13.24       19.82      1.12 o 
   2   3   6      530.32      274.23      8.58 o 
   3   3   6       21.07       12.79      3.45 o 
   4   3   6     2012.78     1916.40     23.12 o 
   5   3   6       13.29       16.17      1.34 o 
   6   3   6       63.39       55.66      1.94 o 
   7   3   6       40.90       40.99      1.94 o 
   8   3   6       80.17       87.08      3.06 o 
   9   3   6        3.08        3.68      1.55 o 
 -13   4   6       14.89       18.28      1.33 o 
 -12   4   6        2.25        2.68      0.82 o 
 -11   4   6        0.01       -0.39      0.68 o 
 -10   4   6       47.58       51.25      1.63 o 
  -9   4   6     1927.60     1863.23     21.13 o 
  -8   4   6       55.10       59.72      2.14 o 
  -7   4   6      372.23      367.36      3.94 o 
  -6   4   6      276.67      274.19      3.39 o 
  -5   4   6      221.02      273.28      3.02 o 
  -4   4   6      127.38      136.52      1.82 o 
  -3   4   6      190.14      224.79      2.48 o 
  -2   4   6       55.48       45.96      1.35 o 
  -1   4   6     1366.17     1434.29     17.17 o 
   0   4   6      654.68      643.24      7.51 o 
   1   4   6      119.57      117.90      2.42 o 
   2   4   6      464.13      433.38      7.26 o 
   3   4   6      128.16      115.68      2.68 o 
   4   4   6       75.33       79.96      3.13 o 
   5   4   6      181.21      168.47      3.72 o 
   6   4   6        6.69        6.66      0.98 o 
   7   4   6        3.70        4.43      0.96 o 
   8   4   6       99.63      100.03      3.36 o 
   9   4   6       40.29       40.06      2.56 o 
 -13   5   6        5.36        3.15      1.23 o 
 -12   5   6       44.57       44.00      1.74 o 
 -11   5   6       15.85       14.65      1.14 o 
 -10   5   6        7.52        8.29      0.91 o 
  -9   5   6        0.42        1.71      0.66 o 
  -8   5   6      635.46      636.00      6.76 o 
  -7   5   6     3837.85     3696.22     33.48 o 
  -6   5   6      360.45      346.30      3.71 o 
  -5   5   6      466.79      426.48      4.48 o 
  -4   5   6      308.84      364.57      4.08 o 
  -3   5   6     1166.66     1255.71     11.47 o 
  -2   5   6       35.49       32.99      0.92 o 
  -1   5   6       38.50       47.68      1.21 o 
   0   5   6      284.37      289.41      3.75 o 
   1   5   6      418.90      402.42      5.64 o 
   2   5   6     1014.73     1011.89     11.40 o 
   3   5   6      296.73      293.84      5.07 o 
   4   5   6        4.56        6.95      1.00 o 
   5   5   6      139.43      134.62      3.37 o 
   6   5   6        0.27        0.41      0.81 o 
   7   5   6        2.14        1.72      0.97 o 
   8   5   6        0.01        0.24      0.96 o 
   9   5   6       20.08       21.30      2.27 o 
 -13   6   6       27.92       36.85      1.78 o 
 -12   6   6       29.76       28.70      1.55 o 
 -11   6   6      137.72      154.74      3.10 o 
 -10   6   6       11.92       12.42      1.05 o 
  -9   6   6       38.78       41.50      2.58 o 
  -8   6   6       13.08       11.76      0.85 o 
  -7   6   6      236.86      245.69      3.70 o 
  -6   6   6       61.74       52.36      1.20 o 
  -5   6   6        1.34        1.06      0.50 o 
  -4   6   6     1204.97     1168.28     11.43 o 
  -3   6   6      443.14      401.97      5.20 o 
  -2   6   6      142.29      127.68      2.31 o 
  -1   6   6       37.71       30.81      1.20 o 
   0   6   6       69.21       59.75      2.11 o 
   1   6   6        1.42       -0.17      0.47 o 
   2   6   6       69.05       62.97      1.76 o 
   3   6   6       30.52       26.96      1.35 o 
   4   6   6        6.59        5.94      0.87 o 
   5   6   6        0.58        0.89      0.72 o 
   6   6   6        3.66        1.75      0.84 o 
   7   6   6       45.10       45.92      1.93 o 
   8   6   6      215.28      255.48      4.47 o 
 -12   7   6        2.52        1.86      0.96 o 
 -11   7   6       11.40       16.51      1.44 o 
 -10   7   6      133.42      133.13      2.80 o 
  -9   7   6       54.86       50.78      1.67 o 
  -8   7   6        8.02        8.76      0.83 o 
  -7   7   6       45.96       47.60      1.32 o 
  -6   7   6     1486.67     1461.09     12.21 o 
  -5   7   6      211.71      205.91      2.65 o 
  -4   7   6      543.22      511.99      5.72 o 
  -3   7   6       13.88       11.22      1.46 o 
  -2   7   6        0.26       -0.75      0.51 o 
  -1   7   6        8.44       14.26      0.99 o 
   0   7   6      369.82      386.92      4.84 o 
   1   7   6       98.30       94.03      2.00 o 
   2   7   6      113.28      116.42      2.30 o 
   3   7   6        4.33        4.40      0.92 o 
   4   7   6        1.06        1.23      0.73 o 
   5   7   6      211.30      210.02      4.00 o 
   6   7   6      126.91      136.95      3.25 o 
   7   7   6        0.05       -0.15      0.80 o 
   8   7   6       13.43       10.11      1.36 o 
 -11   8   6       61.12       93.14      4.74 o 
 -10   8   6        7.25        5.81      0.95 o 
  -9   8   6        4.31        4.51      1.41 o 
  -8   8   6       48.55       51.83      1.64 o 
  -7   8   6       12.85       16.84      1.05 o 
  -6   8   6       29.49       28.94      1.13 o 
  -5   8   6       48.88       51.44      1.25 o 
  -4   8   6       53.62       53.27      2.21 o 
  -3   8   6      317.38      307.31      4.64 o 
  -2   8   6        2.51        2.39      0.66 o 
  -1   8   6       18.10       22.03      1.24 o 
   0   8   6      134.27      137.24      2.58 o 
   1   8   6      167.43      174.60      3.02 o 
   2   8   6      382.98      381.80      5.13 o 
   3   8   6        0.39        0.30      0.64 o 
   4   8   6       71.11       65.63      1.96 o 
   5   8   6       77.49       69.68      2.12 o 
   6   8   6        6.72        4.46      1.09 o 
   7   8   6      171.91      178.99      3.64 o 
 -10   9   6       15.89       10.87      1.73 o 
  -9   9   6      194.12      206.92      4.12 o 
  -8   9   6       56.32       61.59      2.29 o 
  -7   9   6        2.16        0.80      0.82 o 
  -6   9   6       19.31       19.42      1.04 o 
  -5   9   6       19.53       22.19      1.42 o 
  -4   9   6       79.44       76.75      2.02 o 
  -3   9   6      258.56      260.86      4.04 o 
  -2   9   6       71.20       78.50      2.20 o 
  -1   9   6      117.83      111.31      2.78 o 
   0   9   6        8.40        6.56      0.89 o 
   1   9   6       18.38       20.16      1.27 o 
   2   9   6      116.19      105.20      2.46 o 
   3   9   6      121.95      120.93      2.71 o 
   4   9   6      194.97      200.98      3.70 o 
   5   9   6        7.06       10.95      1.24 o 
   6   9   6      125.69      125.10      3.02 o 
  -9  10   6       12.07       11.64      1.69 o 
  -8  10   6        0.21        1.18      1.24 o 
  -7  10   6       28.62       33.75      2.30 o 
  -6  10   6      137.30      138.57      3.92 o 
  -5  10   6       64.77       64.87      2.47 o 
  -4  10   6        5.43        5.62      1.01 o 
  -3  10   6        6.16        6.14      1.23 o 
  -2  10   6      111.51      112.36      3.44 o 
  -1  10   6      187.61      182.47      3.36 o 
   0  10   6       14.28       14.39      1.19 o 
   1  10   6       15.50       12.34      1.17 o 
   2  10   6        4.70        5.10      1.19 o 
   3  10   6       29.88       34.21      2.30 o 
   4  10   6       14.49       15.19      1.36 o 
   5  10   6        3.15        5.41      1.66 o 
  -8  11   6       52.72       55.44      2.82 o 
  -7  11   6       59.11       57.85      2.85 o 
  -6  11   6       36.94       42.03      2.44 o 
  -5  11   6        5.75        7.42      1.44 o 
  -4  11   6       21.97       20.35      2.15 o 
  -3  11   6       29.31       28.25      2.25 o 
  -2  11   6      111.42      110.71      2.93 o 
  -1  11   6       28.55       26.26      1.70 o 
   0  11   6      114.64      105.87      2.94 o 
   1  11   6        0.57       -0.25      0.96 o 
   2  11   6       23.45       24.96      1.96 o 
   3  11   6       44.57       46.48      2.33 o 
   4  11   6        2.79        3.49      1.21 o 
  -6  12   6        0.12        0.29      1.27 o 
  -5  12   6        2.21        3.80      1.52 o 
  -4  12   6        4.62        4.00      1.55 o 
  -3  12   6       16.66       15.02      2.06 o 
  -2  12   6       27.30       24.07      1.89 o 
  -1  12   6       14.62       11.83      1.64 o 
   0  12   6       30.92       26.96      1.99 o 
   1  12   6        0.53       -0.41      1.00 o 
   2  12   6        1.84        1.38      1.14 o 
 -14   1   7       40.39       38.25      1.68 o 
 -13   1   7      138.43      124.28      3.02 o 
 -12   1   7        1.37        0.88      0.68 o 
 -11   1   7      102.71       98.02      2.19 o 
 -10   1   7       38.24       31.59      1.11 o 
  -9   1   7       71.54       71.15      1.44 o 
  -8   1   7       10.97        6.72      0.49 o 
  -7   1   7       83.03       87.16      1.65 o 
  -6   1   7      129.48      140.81      1.73 o 
  -5   1   7      998.26     1085.64      9.19 o 
  -4   1   7       80.09       80.89      1.45 o 
  -3   1   7      388.91      424.63      4.36 o 
  -2   1   7     1104.12     1196.54     29.84 o 
  -1   1   7       18.11        9.04      1.54 o 
   0   1   7      495.28      545.88      8.44 o 
   1   1   7      209.58      200.40      3.32 o 
   2   1   7       19.12       15.40      1.04 o 
   4   1   7       33.50       41.89      1.43 o 
   5   1   7        4.97        1.73      0.63 o 
   6   1   7      111.73      119.65      2.96 o 
   7   1   7        0.78        2.09      0.87 o 
   8   1   7       74.02       75.85      2.72 o 
   9   1   7       33.56       27.91      2.06 o 
 -14   2   7       13.54       13.57      1.20 o 
 -13   2   7       44.82       45.76      1.76 o 
 -12   2   7       91.51       98.64      2.31 o 
 -11   2   7      197.58      183.19      3.22 o 
 -10   2   7       25.23       32.05      1.20 o 
  -9   2   7     1023.06      995.97     10.61 o 
  -8   2   7        2.75        0.45      0.36 o 
  -7   2   7       48.50       45.17      1.52 o 
  -6   2   7       84.63      108.85      2.03 o 
  -5   2   7       18.92       18.12      0.76 o 
  -4   2   7      625.40      703.96     14.22 o 
  -3   2   7      504.16      600.69      8.20 o 
  -2   2   7       94.33       93.97      1.63 o 
  -1   2   7      719.21      817.55      8.79 o 
   0   2   7       14.23       20.80      0.68 o 
   1   2   7      150.16      193.19      2.66 o 
   2   2   7        3.29        6.54      0.55 o 
   3   2   7        8.04        7.08      1.52 o 
   4   2   7      844.16      836.93      9.72 o 
   5   2   7       16.69       21.71      1.57 o 
   6   2   7       80.65       74.99      2.93 o 
   7   2   7       75.09       70.83      2.48 o 
   8   2   7       28.23       31.02      2.01 o 
   9   2   7       35.28       36.87      2.32 o 
 -14   3   7        3.43        1.99      0.91 o 
 -13   3   7       20.69       20.60      1.32 o 
 -12   3   7      286.71      287.82      4.53 o 
 -11   3   7      118.72      122.87      2.52 o 
 -10   3   7        1.11        1.98      0.61 o 
  -9   3   7     1072.30     1024.12     10.92 o 
  -8   3   7      139.37      136.61      2.11 o 
  -7   3   7      756.64      715.99      7.90 o 
  -6   3   7      237.58      242.32      3.35 o 
  -5   3   7        0.15        0.24      0.28 o 
  -4   3   7      614.95      654.54      6.79 o 
  -3   3   7      472.05      510.73      8.04 o 
  -1   3   7     1249.89     1349.13     14.26 o 
   0   3   7      129.76      110.49      2.15 o 
   1   3   7      498.56      471.07      9.46 o 
   3   3   7      283.85      268.88      4.43 o 
   4   3   7      263.67      274.22      4.74 o 
   5   3   7        4.79        5.08      0.82 o 
   6   3   7      101.45       98.48      3.48 o 
   7   3   7      264.80      258.25      5.13 o 
   8   3   7        4.33        4.32      1.15 o 
   9   3   7        0.52        0.13      1.46 o 
 -14   4   7        1.33        3.69      1.14 o 
 -13   4   7       28.76       23.88      1.64 o 
 -12   4   7       20.45       19.59      1.25 o 
 -11   4   7        0.89       -0.09      0.79 o 
 -10   4   7      282.20      269.63      4.12 o 
  -9   4   7     2086.18     2024.16     20.50 o 
  -8   4   7      137.50      135.55      2.06 o 
  -7   4   7      372.05      355.04      4.46 o 
  -6   4   7        0.01       -0.05      0.42 o 
  -5   4   7      629.20      717.27      7.01 o 
  -4   4   7      251.54      305.76      3.20 o 
  -3   4   7        2.63        4.80      0.54 o 
  -2   4   7       29.38       24.75      1.11 o 
   0   4   7      661.00      693.58     24.62 o 
   1   4   7        1.03       -0.14      0.26 o 
   2   4   7        0.08        0.13      0.38 o 
   3   4   7      288.18      290.18      4.88 o 
   4   4   7     2505.45     2441.21     29.26 o 
   5   4   7      139.83      153.26      3.55 o 
   6   4   7       14.65       11.69      1.37 o 
   7   4   7       12.57       15.43      1.37 o 
   8   4   7       67.40       68.54      2.86 o 
 -13   5   7       64.98       69.46      2.67 o 
 -12   5   7       17.20       18.87      1.26 o 
 -11   5   7        0.03        2.23      1.17 o 
 -10   5   7      342.72      336.39      4.90 o 
  -9   5   7      110.14      105.38      2.14 o 
  -8   5   7       86.40       82.50      1.67 o 
  -7   5   7     1948.28     1903.64     19.60 o 
  -6   5   7      169.46      153.07      2.71 o 
  -5   5   7       77.18       75.29      1.81 o 
  -4   5   7       11.26       13.33      0.81 o 
  -3   5   7        3.09        3.33      0.51 o 
  -2   5   7      135.93      142.52      2.28 o 
  -1   5   7       98.77       94.05      3.87 o 
   1   5   7      652.10      609.09      9.77 o 
   2   5   7     1983.25     1954.29     23.67 o 
   3   5   7        8.84        8.32      1.03 o 
   4   5   7       12.81       13.97      1.28 o 
   5   5   7      126.41      110.09      3.05 o 
   6   5   7        0.45       -1.40      0.72 o 
   7   5   7        0.06       -1.09      0.83 o 
   8   5   7      120.23      125.41      3.37 o 
 -13   6   7      214.40      236.25      5.11 o 
 -12   6   7       78.24       82.42      2.66 o 
 -11   6   7      198.99      222.04      4.31 o 
 -10   6   7       72.28       67.84      1.84 o 
  -9   6   7       36.75       45.08      2.02 o 
  -8   6   7        6.56       10.08      0.93 o 
  -7   6   7       77.85       70.69      1.58 o 
  -6   6   7      118.78      121.44      2.49 o 
  -5   6   7     2665.43     2590.49     26.75 o 
  -4   6   7      171.72      164.54      3.20 o 
  -3   6   7      113.41      112.73      2.40 o 
  -2   6   7      158.15      140.49      2.45 o 
  -1   6   7      351.95      358.54      4.89 o 
   0   6   7     2747.71     2680.45     27.92 o 
   1   6   7      294.82      296.79      5.11 o 
   2   6   7       32.80       30.05      1.71 o 
   3   6   7       99.75      100.07      2.82 o 
   4   6   7       13.85       15.47      1.43 o 
   5   6   7       31.30       27.38      1.86 o 
   6   6   7      284.55      277.09      5.66 o 
   7   6   7       56.04       61.34      2.56 o 
   8   6   7      151.40      171.76      8.57 o 
 -12   7   7       17.37       16.24      2.49 o 
 -11   7   7      145.48      145.88      4.88 o 
 -10   7   7        9.19        7.82      1.56 o 
  -9   7   7      126.70      124.72      3.03 o 
  -8   7   7        0.03       -0.49      0.65 o 
  -7   7   7       67.49       72.96      1.68 o 
  -6   7   7       17.65       15.76      1.17 o 
  -5   7   7       22.58       29.51      1.38 o 
  -4   7   7      130.14      130.78      2.58 o 
  -3   7   7       15.35       15.64      1.04 o 
  -2   7   7       16.04       17.10      1.20 o 
  -1   7   7       52.79       42.33      1.36 o 
   0   7   7       50.46       49.37      1.66 o 
   1   7   7        0.09        1.53      0.66 o 
   2   7   7      209.87      209.87      3.69 o 
   3   7   7       19.69       23.91      2.31 o 
   4   7   7      348.23      353.69      6.44 o 
   5   7   7       90.80       89.37      3.04 o 
   6   7   7       66.29       73.87      2.95 o 
   7   7   7       21.42       20.16      1.71 o 
 -11   8   7        3.99        5.43      1.65 o 
 -10   8   7       30.57       31.12      2.47 o 
  -9   8   7      182.07      181.95      5.20 o 
  -8   8   7       12.22       11.11      1.44 o 
  -7   8   7        0.47        0.77      1.02 o 
  -6   8   7       73.11       74.41      2.62 o 
  -5   8   7       23.82       22.97      1.34 o 
  -4   8   7       16.53       15.48      1.15 o 
  -3   8   7        0.01        0.25      0.65 o 
  -2   8   7       19.79       26.81      1.38 o 
  -1   8   7       11.48       12.71      0.96 o 
   0   8   7       15.10       12.65      1.23 o 
   1   8   7       62.09       59.89      1.95 o 
   2   8   7       29.72       27.24      1.54 o 
   3   8   7        1.54        1.05      0.79 o 
   4   8   7      123.06      121.66      3.02 o 
   5   8   7       16.77       13.58      1.35 o 
   6   8   7      108.31      118.48      3.20 o 
 -11   9   7       49.79       39.72      2.62 o 
 -10   9   7       65.00       67.14      3.27 o 
  -9   9   7       35.90       42.99      4.49 o 
  -8   9   7       59.67       50.76      2.87 o 
  -7   9   7       51.31       48.82      3.00 o 
  -6   9   7      274.24      276.14      5.13 o 
  -5   9   7        2.58        2.29      0.83 o 
  -4   9   7       23.68       17.36      1.19 o 
  -3   9   7      181.84      177.55      3.44 o 
  -2   9   7       92.38       94.92      2.42 o 
  -1   9   7       31.10       30.96      1.47 o 
   0   9   7        1.12        0.47      0.70 o 
   1   9   7      298.50      299.69      4.50 o 
   2   9   7       82.51       79.03      2.17 o 
   3   9   7      137.21      142.61      3.36 o 
   4   9   7       84.92       89.78      2.73 o 
   5   9   7      118.89      129.31      3.38 o 
  -9  10   7       14.40       19.64      2.01 o 
  -8  10   7      130.15      131.86      4.04 o 
  -7  10   7       58.36       61.98      2.80 o 
  -6  10   7        4.68        4.48      1.50 o 
  -5  10   7      200.13      191.68      4.32 o 
  -4  10   7       18.72       22.18      2.86 o 
  -3  10   7       53.78       59.07      2.12 o 
  -2  10   7      143.86      146.25      3.25 o 
  -1  10   7       82.22       73.41      2.13 o 
   0  10   7      186.28      178.35      3.39 o 
   1  10   7        0.07        0.16      0.84 o 
   2  10   7       77.66       80.23      2.30 o 
   3  10   7      188.50      180.98      3.58 o 
   4  10   7       24.98       31.72      1.80 o 
  -8  11   7        7.49        5.68      1.50 o 
  -7  11   7       26.03       20.44      2.01 o 
  -6  11   7       16.14       20.95      1.96 o 
  -5  11   7       80.60       77.79      3.41 o 
  -4  11   7       10.75       12.18      1.47 o 
  -3  11   7        3.28        2.08      1.08 o 
  -2  11   7        0.02       -0.70      0.89 o 
  -1  11   7       21.94       20.00      1.58 o 
   0  11   7       54.44       50.98      2.07 o 
   1  11   7       21.96       23.83      1.56 o 
   2  11   7       18.95       14.52      1.38 o 
   3  11   7       28.97       30.63      1.98 o 
  -6  12   7        0.59       -0.96      2.35 o 
  -5  12   7        2.87        2.41      1.55 o 
  -4  12   7        1.43        0.52      2.67 o 
  -3  12   7       13.03       14.49      1.82 o 
  -2  12   7        9.81        8.34      1.57 o 
  -1  12   7       27.71       26.10      1.84 o 
   0  12   7        9.70        9.76      1.72 o 
   1  12   7        0.06       -1.79      0.98 o 
 -14   0   8       19.12       21.03      3.17 o 
 -13   0   8      271.00      279.60      6.27 o 
 -12   0   8       37.41       32.69      1.94 o 
 -11   0   8       15.60       12.93      1.28 o 
 -10   0   8      169.48      178.34      3.56 o 
  -9   0   8        2.73        6.11      0.65 o 
  -8   0   8      390.58      473.39      9.04 o 
  -7   0   8     4255.69     4533.82     58.11 o 
  -6   0   8     2960.77     3254.81     36.65 o 
  -5   0   8     1834.99     1799.26    195.37 o 
  -4   0   8      610.29      689.10      9.79 o 
  -3   0   8      811.05      785.00     20.62 o 
  -2   0   8      726.62      831.54     21.61 o 
  -1   0   8        0.04        1.97      1.00 o 
   0   0   8      848.83      984.33     25.08 o 
   1   0   8        0.51        1.11      0.34 o 
   2   0   8      124.83      104.58      2.95 o 
   3   0   8      199.96      197.00      3.31 o 
   4   0   8       15.60       14.82      1.47 o 
   5   0   8       79.96       68.31      5.55 o 
   6   0   8       71.11       80.58      3.96 o 
   7   0   8       42.73       36.78      2.86 o 
   8   0   8      369.95      377.13     11.80 o 
   9   0   8       34.24       36.00      4.62 o 
 -14   1   8      108.69      103.74      3.96 o 
 -13   1   8       90.98       92.40      3.06 o 
 -12   1   8       34.53       35.32      1.42 o 
 -11   1   8        1.90        2.25      0.64 o 
 -10   1   8      224.39      232.09      3.02 o 
  -9   1   8      501.22      483.89      5.78 o 
  -8   1   8      116.94      109.38      2.31 o 
  -7   1   8      881.31      921.91     10.96 o 
  -6   1   8       64.81       67.30      1.19 o 
  -5   1   8     1234.07     1362.03     35.49 o 
  -4   1   8     1091.76     1220.12     11.75 o 
  -3   1   8      346.71      386.54      4.91 o 
  -2   1   8       43.74       68.56      2.52 o 
  -1   1   8       62.93       91.71      2.92 o 
   0   1   8      546.27      618.63     11.82 o 
   1   1   8       83.79       60.66      1.05 o 
   2   1   8       12.41       14.63      0.62 o 
   3   1   8       86.31       90.57      2.30 o 
   4   1   8       25.69       24.27      1.18 o 
   5   1   8        6.53        7.29      0.91 o 
   6   1   8      123.64      130.57      3.14 o 
   7   1   8       19.03       19.63      1.96 o 
   8   1   8        0.59       -0.02      0.93 o 
 -14   2   8        7.97        5.46      1.62 o 
 -13   2   8       68.62       64.90      3.17 o 
 -12   2   8      521.47      512.37      6.86 o 
 -11   2   8     1045.75     1033.92     12.31 o 
 -10   2   8       74.43       73.53      1.56 o 
  -9   2   8      275.96      289.16      4.22 o 
  -8   2   8       30.00       21.73      1.20 o 
  -7   2   8        1.16        1.80      0.50 o 
  -6   2   8        6.23        7.26      0.46 o 
  -5   2   8      411.29      457.86      5.76 o 
  -4   2   8       59.31       49.37      1.27 o 
  -3   2   8     1041.93     1228.35     12.86 o 
  -2   2   8        1.43        0.15      0.21 o 
  -1   2   8     1280.23     1480.01     17.08 o 
   0   2   8      588.19      655.90     11.69 o 
   1   2   8       78.15       81.31      1.35 o 
   2   2   8       34.17       34.38      1.06 o 
   3   2   8       85.99      106.55      2.35 o 
   4   2   8       75.68       78.94      1.92 o 
   5   2   8       62.05       62.77      1.86 o 
   6   2   8        2.46        1.30      0.83 o 
   7   2   8       20.35       20.66      1.62 o 
   8   2   8       15.99       17.06      1.61 o 
 -14   3   8       24.96       26.76      2.47 o 
 -13   3   8       93.82       99.89      2.84 o 
 -12   3   8        1.10        1.30      0.82 o 
 -11   3   8       14.64        9.60      1.01 o 
 -10   3   8       77.97       77.26      1.94 o 
  -9   3   8     2253.12     2185.40     24.60 o 
  -8   3   8       56.58       52.89      1.72 o 
  -7   3   8      263.94      254.67      3.99 o 
  -6   3   8       54.08       70.54      1.68 o 
  -5   3   8       97.13      104.35      1.56 o 
  -4   3   8      147.17      159.02      3.50 o 
  -3   3   8      435.38      493.83      7.56 o 
  -2   3   8     1084.42     1278.78     15.40 o 
  -1   3   8      147.60      169.08      3.20 o 
   0   3   8       76.13       75.36      1.31 o 
   1   3   8       31.88       32.27      1.70 o 
   2   3   8       11.50       14.82      1.19 o 
   3   3   8      232.09      219.76      3.89 o 
   4   3   8        1.40        4.44      1.04 o 
   5   3   8        8.31        7.31      0.91 o 
   6   3   8      107.13      101.42      2.82 o 
   7   3   8       31.81       34.94      2.26 o 
   8   3   8        1.40        0.05      0.94 o 
 -14   4   8       17.80       16.29      2.14 o 
 -13   4   8       49.89       46.99      4.02 o 
 -12   4   8       12.10       11.59      1.19 o 
 -11   4   8        9.83       10.64      1.08 o 
 -10   4   8       33.95       33.94      1.43 o 
  -9   4   8       28.14       31.95      1.32 o 
  -8   4   8       53.48       59.64      1.90 o 
  -7   4   8     1215.64     1197.13     14.47 o 
  -6   4   8       93.77       96.30      2.10 o 
  -5   4   8      326.18      349.99      4.47 o 
  -4   4   8      454.74      467.59      5.07 o 
  -3   4   8        0.86       -0.12      0.44 o 
  -2   4   8      296.40      314.96      9.25 o 
  -1   4   8       21.52       23.84      2.20 o 
   0   4   8      123.75       82.48      9.29 o 
   1   4   8      330.65      314.05      7.24 o 
   2   4   8      356.90      340.68      5.32 o 
   3   4   8        0.00       -0.27      0.64 o 
   4   4   8     1594.43     1547.30     19.38 o 
   5   4   8        0.88        1.13      0.78 o 
   6   4   8        1.34        0.90      0.79 o 
   7   4   8        3.01        1.55      0.91 o 
   8   4   8        7.86        7.54      1.33 o 
 -13   5   8        4.20        5.51      2.32 o 
 -12   5   8        4.00        3.37      2.29 o 
 -11   5   8        0.00        0.33      1.11 o 
 -10   5   8       49.13       50.57      4.01 o 
  -9   5   8        2.78        2.80      0.80 o 
  -8   5   8      203.16      205.58      3.81 o 
  -7   5   8      342.74      334.07      5.15 o 
  -6   5   8      103.82      107.75      2.20 o 
  -5   5   8      382.63      405.61      5.21 o 
  -4   5   8        6.92        1.95      0.50 o 
  -3   5   8       57.72       45.24      1.44 o 
  -2   5   8      760.46      768.29     11.73 o 
   0   5   8       86.29       81.03      2.47 o 
   1   5   8      160.18      158.92      3.23 o 
   2   5   8     2061.49     2050.82     24.76 o 
   3   5   8      562.78      533.80      7.99 o 
   4   5   8        1.51        2.07      0.83 o 
   5   5   8        0.40       -0.92      0.75 o 
   6   5   8       14.63       19.66      1.47 o 
   7   5   8       30.80       30.35      1.86 o 
   8   5   8       15.78       15.57      2.04 o 
 -13   6   8      177.48      199.16      5.73 o 
 -12   6   8        2.49        1.66      1.42 o 
 -11   6   8       13.81       13.25      2.04 o 
 -10   6   8        6.27        7.37      2.98 o 
  -9   6   8       21.31       20.11      1.41 o 
  -8   6   8        1.35        0.64      0.73 o 
  -7   6   8       51.33       50.61      1.67 o 
  -6   6   8        3.93        4.20      0.72 o 
  -5   6   8       37.13       42.33      1.46 o 
  -4   6   8       43.08       35.57      1.57 o 
  -3   6   8      240.75      231.00      4.00 o 
  -2   6   8      255.90      233.09      4.18 o 
  -1   6   8      540.54      531.44      9.51 o 
   0   6   8      253.48      247.58      4.47 o 
   1   6   8       12.37       11.38      1.12 o 
   2   6   8       74.15       71.98      2.34 o 
   3   6   8        1.08       -0.18      0.95 o 
   4   6   8       60.43       58.36      2.35 o 
   5   6   8        8.50        6.23      1.46 o 
   6   6   8       54.62       64.70      2.36 o 
   7   6   8       17.15       15.57      1.53 o 
 -12   7   8        3.13        1.50      2.21 o 
 -11   7   8      203.79      211.96      5.88 o 
 -10   7   8      161.65      165.28      4.99 o 
  -9   7   8        1.24        0.34      1.13 o 
  -8   7   8        4.25        6.16      0.94 o 
  -7   7   8       82.01       78.39      2.11 o 
  -6   7   8      337.39      315.59      4.74 o 
  -5   7   8      362.42      353.73      5.53 o 
  -4   7   8        5.59        4.26      0.75 o 
  -3   7   8       88.15       87.54      2.06 o 
  -2   7   8       53.05       54.11      1.86 o 
  -1   7   8      824.82      798.67      9.61 o 
   0   7   8      258.11      261.74      4.90 o 
   1   7   8     1399.30     1313.18     17.02 o 
   2   7   8      127.15      119.35      3.47 o 
   3   7   8       36.12       37.84      2.58 o 
   4   7   8      150.27      147.36      3.83 o 
   5   7   8      257.10      252.61      5.39 o 
   6   7   8        0.69        1.12      1.09 o 
 -12   8   8      128.13      132.00      4.67 o 
 -11   8   8       45.54       50.25      3.03 o 
 -10   8   8       17.15       17.71      2.08 o 
  -9   8   8       24.18       22.62      2.16 o 
  -8   8   8        0.92        2.70      1.14 o 
  -7   8   8      130.47      128.52      3.89 o 
  -6   8   8      117.63      111.79      2.78 o 
  -5   8   8      148.78      154.73      4.40 o 
  -4   8   8      148.76      135.44      2.81 o 
  -3   8   8       21.11       29.44      1.58 o 
  -2   8   8      232.30      243.93      6.22 o 
  -1   8   8        2.03        1.21      0.71 o 
   0   8   8      171.59      164.74      3.27 o 
   1   8   8      179.21      170.71      4.01 o 
   2   8   8       43.25       39.06      2.17 o 
   3   8   8       47.26       41.93      2.33 o 
   4   8   8        3.67        4.73      1.25 o 
   5   8   8       25.17       22.60      1.97 o 
   6   8   8        3.55        9.73      2.30 o 
 -11   9   8       73.74       74.52      3.62 o 
 -10   9   8       30.31       31.97      4.09 o 
  -9   9   8       48.96       45.90      2.86 o 
  -8   9   8       89.47       77.96      3.03 o 
  -7   9   8       64.06       56.17      2.60 o 
  -6   9   8        1.95        1.55      0.84 o 
  -5   9   8       50.71       56.62      2.03 o 
  -4   9   8      144.58      148.25      3.13 o 
  -3   9   8      117.76      113.19      3.09 o 
  -2   9   8      394.55      384.91      5.27 o 
  -1   9   8       10.23        9.70      1.01 o 
   0   9   8       75.62       72.92      2.26 o 
   1   9   8        0.17        0.79      0.80 o 
   2   9   8       21.11       21.19      1.54 o 
   3   9   8       62.67       66.45      2.79 o 
   4   9   8      103.08      121.82      3.20 o 
   5   9   8        5.21        4.54      1.38 o 
  -9  10   8        0.70        0.85      1.29 o 
  -8  10   8        1.96        2.06      1.36 o 
  -7  10   8        1.10        0.98      1.08 o 
  -6  10   8        4.32        3.67      1.23 o 
  -5  10   8       18.77       19.67      1.60 o 
  -4  10   8      201.24      188.44      3.77 o 
  -3  10   8       70.94       60.72      2.56 o 
  -2  10   8        2.26        1.81      0.81 o 
  -1  10   8       11.57        9.11      1.08 o 
   0  10   8      117.39      115.43      2.69 o 
   1  10   8       95.53       95.22      3.06 o 
   2  10   8        2.46        3.85      1.35 o 
   3  10   8        6.94        8.07      1.76 o 
   4  10   8        2.93        4.95      1.51 o 
  -8  11   8       17.66       20.68      2.07 o 
  -7  11   8        0.03        0.63      1.24 o 
  -6  11   8        2.67        3.64      2.24 o 
  -5  11   8       55.77       59.23      2.87 o 
  -4  11   8        6.46        6.22      1.28 o 
  -3  11   8      123.44      120.18      3.44 o 
  -2  11   8       65.87       64.03      2.23 o 
  -1  11   8        0.00        0.62      0.89 o 
   0  11   8        0.22       -0.68      0.84 o 
   1  11   8       84.47       82.82      2.49 o 
   2  11   8      109.66      119.28      3.00 o 
  -5  12   8       58.90       56.75      3.34 o 
  -4  12   8        1.57       -0.68      1.25 o 
  -3  12   8       22.06       21.98      1.74 o 
  -2  12   8       22.25       25.80      1.86 o 
  -1  12   8        1.23        1.33      1.09 o 
   0  12   8        1.76        0.67      1.30 o 
 -14   1   9       87.66       93.98      5.79 o 
 -13   1   9       33.43       32.92      3.47 o 
 -12   1   9        1.77        3.41      1.27 o 
 -11   1   9      441.89      412.87      6.43 o 
 -10   1   9      239.67      237.97      5.04 o 
  -9   1   9      113.70      119.51      2.60 o 
  -8   1   9        0.04        1.00      0.54 o 
  -7   1   9     1032.25     1077.18     11.49 o 
  -6   1   9       30.78       28.06      1.04 o 
  -5   1   9        4.72        3.74      0.46 o 
  -4   1   9      355.55      368.06      8.36 o 
  -3   1   9     1537.57     1614.86     21.84 o 
  -2   1   9        4.54        2.02      0.78 o 
  -1   1   9      101.38      119.65      3.60 o 
   0   1   9       15.35       12.70      0.99 o 
   1   1   9       37.76       31.97      0.76 o 
   2   1   9       13.40        6.90      0.47 o 
   3   1   9       19.01       14.42      0.87 o 
   4   1   9      157.77      168.06      3.16 o 
   5   1   9       32.20       34.07      1.60 o 
   6   1   9       55.01       52.93      2.61 o 
   7   1   9        4.22        5.45      1.11 o 
   8   1   9        2.25        1.36      1.01 o 
 -14   2   9       11.98        9.24      1.81 o 
 -13   2   9        0.16       -0.81      1.55 o 
 -12   2   9      116.13      117.05      4.04 o 
 -11   2   9     1029.63     1035.84     24.22 o 
 -10   2   9      242.59      249.10      4.95 o 
  -9   2   9       68.04       69.47      2.39 o 
  -8   2   9      138.28      147.89      2.59 o 
  -7   2   9      294.88      324.08      5.94 o 
  -6   2   9      415.92      440.31      4.47 o 
  -5   2   9       22.96       16.73      2.11 o 
  -4   2   9      266.02      244.82      3.90 o 
  -3   2   9        5.60        3.61      0.37 o 
  -2   2   9      116.97      138.19      1.83 o 
  -1   2   9      186.16      225.78      2.78 o 
   0   2   9      511.64      564.18      6.29 o 
   1   2   9      197.28      158.10      3.13 o 
   2   2   9       68.00       68.67      1.48 o 
   3   2   9       75.88       62.71      1.78 o 
   4   2   9      192.81      174.79      3.07 o 
   5   2   9        9.03        8.38      0.92 o 
   6   2   9      326.27      327.56      5.61 o 
   7   2   9      137.81      148.28      5.11 o 
   8   2   9        4.02        4.43      3.27 o 
 -14   3   9       30.19       30.21      2.64 o 
 -13   3   9       24.00       22.65      2.22 o 
 -12   3   9        2.87        5.32      1.40 o 
 -11   3   9        0.69        0.88      0.92 o 
 -10   3   9        2.75        3.21      0.93 o 
  -9   3   9      969.58      975.60     13.92 o 
  -8   3   9        5.63        8.34      1.08 o 
  -7   3   9      284.97      300.32      4.51 o 
  -6   3   9        9.39       10.35      0.87 o 
  -5   3   9      236.91      258.84      4.82 o 
  -4   3   9     1317.74     1401.82     24.62 o 
  -3   3   9       24.22       36.13      1.63 o 
  -2   3   9      507.55      555.66      6.35 o 
  -1   3   9      550.43      585.86      6.64 o 
   0   3   9        4.81        8.49      0.52 o 
   1   3   9       93.92      105.24      2.58 o 
   2   3   9       48.76       42.76      1.48 o 
   3   3   9      498.86      435.33      6.44 o 
   4   3   9       13.66       18.52      1.37 o 
   5   3   9      109.61      111.12      2.63 o 
   6   3   9       42.38       37.02      1.95 o 
   7   3   9       30.99       28.47      2.79 o 
   8   3   9       33.25       33.50      3.08 o 
 -14   4   9        5.72        5.97      1.74 o 
 -13   4   9      235.46      244.64      6.49 o 
 -12   4   9       10.47        9.65      1.73 o 
 -11   4   9        3.61        1.68      1.16 o 
 -10   4   9       57.96       48.57      2.21 o 
  -9   4   9       22.60       20.45      1.34 o 
  -8   4   9       19.67       19.07      1.26 o 
  -7   4   9      124.49      122.46      3.93 o 
  -6   4   9      247.81      249.90      4.54 o 
  -5   4   9       21.42       17.19      1.00 o 
  -4   4   9        1.70        1.58      0.50 o 
  -1   4   9      493.95      450.14      7.36 o 
   0   4   9       16.20       15.14      0.88 o 
   1   4   9        0.21        0.36      0.59 o 
   2   4   9      155.07      159.45      3.19 o 
   3   4   9       28.39       36.51      1.66 o 
   4   4   9        3.40        2.17      0.80 o 
   5   4   9       60.83       53.60      1.86 o 
   6   4   9        0.43        0.13      0.85 o 
   7   4   9      129.82      126.54      3.47 o 
 -13   5   9      211.31      205.91      5.91 o 
 -12   5   9        0.31       -0.71      1.15 o 
 -11   5   9        8.73        7.45      1.45 o 
 -10   5   9       43.69       38.38      2.16 o 
  -9   5   9      103.40      104.56      3.00 o 
  -8   5   9        9.73       11.69      1.07 o 
  -7   5   9       12.35        8.92      0.93 o 
  -6   5   9       50.48       50.74      1.72 o 
  -5   5   9      359.22      373.62      5.81 o 
  -4   5   9       31.88       35.15      2.26 o 
  -3   5   9      606.22      615.56      9.82 o 
  -2   5   9       42.42        9.58      4.07 o 
  -1   5   9       24.09       32.53      1.39 o 
   0   5   9      715.82      748.17     10.00 o 
   1   5   9     1060.96     1078.54     13.85 o 
   2   5   9       14.05       13.53      1.20 o 
   3   5   9       72.57       66.35      2.23 o 
   4   5   9       12.32       11.91      1.23 o 
   5   5   9       12.75       11.70      1.31 o 
   6   5   9      146.25      135.00      3.36 o 
   7   5   9        0.34        0.99      0.97 o 
 -13   6   9        0.19       -0.91      1.42 o 
 -12   6   9        0.36        0.30      1.26 o 
 -11   6   9       53.48       50.97      2.80 o 
 -10   6   9        0.81        2.10      0.97 o 
  -9   6   9        0.00       -0.44      0.72 o 
  -8   6   9       30.06       32.07      1.68 o 
  -7   6   9      921.87      952.13     11.08 o 
  -6   6   9       92.22       91.83      2.13 o 
  -5   6   9       58.35       69.42      2.20 o 
  -4   6   9        0.27       -0.25      0.56 o 
  -3   6   9        3.81        2.69      0.96 o 
  -2   6   9        4.61        6.14      0.97 o 
  -1   6   9      356.14      356.35      5.75 o 
   0   6   9       12.23       13.46      1.17 o 
   1   6   9      554.04      548.65      8.14 o 
   2   6   9     1498.29     1453.56     18.48 o 
   3   6   9        0.38        0.57      0.78 o 
   4   6   9      199.55      184.15      4.16 o 
   5   6   9        1.22        2.13      1.01 o 
   6   6   9       16.28       17.28      1.62 o 
 -12   7   9        2.07        0.98      1.37 o 
 -11   7   9       52.01       45.45      2.99 o 
 -10   7   9        6.90        9.06      1.56 o 
  -9   7   9       13.57       14.99      1.36 o 
  -8   7   9      136.66      141.95      3.03 o 
  -7   7   9        1.84        2.62      0.76 o 
  -6   7   9        6.08        5.63      1.31 o 
  -5   7   9      358.38      299.62      4.49 o 
  -4   7   9       11.99       12.88      1.16 o 
  -3   7   9       44.06       44.78      1.82 o 
  -2   7   9      165.74      164.45      3.63 o 
  -1   7   9       89.52       90.92      2.64 o 
   0   7   9     1507.27     1485.06     18.90 o 
   1   7   9      488.50      464.63      7.45 o 
   2   7   9       51.35       50.11      2.21 o 
   3   7   9      154.32      157.80      3.85 o 
   4   7   9       87.94       80.05      2.95 o 
   5   7   9        2.88        1.87      1.08 o 
   6   7   9       52.76       49.68      4.51 o 
 -12   8   9        8.31        7.57      1.85 o 
 -11   8   9       64.18       74.81      4.38 o 
 -10   8   9       82.55       80.06      3.54 o 
  -9   8   9       55.42       60.00      3.78 o 
  -8   8   9       21.28       18.16      1.39 o 
  -7   8   9      445.15      431.05      6.23 o 
  -6   8   9        0.42        0.58      0.73 o 
  -5   8   9      114.40      103.96      2.49 o 
  -4   8   9        2.63        4.91      0.87 o 
  -3   8   9     1507.85     1394.02     17.62 o 
  -2   8   9      920.39      868.03     10.60 o 
  -1   8   9       10.30       14.38      1.42 o 
   0   8   9       20.52       17.16      1.52 o 
   1   8   9       21.88       23.51      1.75 o 
   2   8   9       48.09       54.87      2.38 o 
   3   8   9      200.95      191.50      4.53 o 
   4   8   9       67.49       70.48      2.87 o 
   5   8   9       40.38       33.40      2.31 o 
 -11   9   9       27.54       23.72      2.51 o 
 -10   9   9       10.92       10.42      1.83 o 
  -9   9   9      183.04      169.12      5.51 o 
  -8   9   9       93.92      101.22      3.45 o 
  -7   9   9        4.08        4.28      1.00 o 
  -6   9   9      153.27      164.67      5.65 o 
  -5   9   9        6.38        6.95      1.01 o 
  -4   9   9        1.23        0.70      0.78 o 
  -3   9   9      297.54      288.52      4.74 o 
  -2   9   9       60.37       65.50      2.19 o 
  -1   9   9      106.11       93.39      2.54 o 
   0   9   9       15.77       11.72      1.21 o 
   1   9   9       50.20       45.11      2.46 o 
   2   9   9       55.54       59.14      2.75 o 
   3   9   9       24.61       27.94      2.70 o 
   4   9   9       66.24       73.26      5.07 o 
  -9  10   9       29.97       31.32      3.98 o 
  -8  10   9       53.06       50.65      2.87 o 
  -7  10   9       73.49       73.45      3.11 o 
  -6  10   9       14.86       18.60      1.65 o 
  -5  10   9       34.45       41.21      2.91 o 
  -4  10   9       52.09       64.75      2.29 o 
  -3  10   9        1.26        2.55      0.86 o 
  -2  10   9       64.74       64.96      2.28 o 
  -1  10   9        0.36       -0.10      0.85 o 
   0  10   9      118.50      115.50      3.25 o 
   1  10   9       81.33       85.18      2.66 o 
   2  10   9       42.85       36.85      3.23 o 
   3  10   9       24.96       19.72      1.97 o 
  -8  11   9       86.51       87.54      3.49 o 
  -7  11   9      177.70      193.18      4.64 o 
  -6  11   9        5.08        4.24      1.43 o 
  -5  11   9       19.26       19.86      1.99 o 
  -4  11   9      118.94      116.79      3.45 o 
  -3  11   9        6.75        7.34      1.12 o 
  -2  11   9       39.81       35.40      1.82 o 
  -1  11   9        0.37        0.12      0.86 o 
   0  11   9        0.61        1.52      0.95 o 
   1  11   9       13.65       17.13      1.59 o 
  -5  12   9       59.16       60.76      3.14 o 
  -4  12   9       31.45       36.64      2.37 o 
  -3  12   9        0.49        0.60      1.09 o 
  -2  12   9        1.55        3.27      1.17 o 
 -15   0  10      173.75      173.62      7.73 o 
 -14   0  10     1257.03     1229.43     30.94 o 
 -13   0  10     1338.74     1275.84     31.54 o 
 -12   0  10      167.46      153.62      5.04 o 
 -11   0  10     1597.21     1671.43     43.19 o 
 -10   0  10       48.12       52.75      2.64 o 
  -9   0  10      462.75      467.99      9.24 o 
  -8   0  10       38.07       42.20      1.96 o 
  -7   0  10      629.68      695.62     17.47 o 
  -6   0  10        5.31        5.54      0.96 o 
  -5   0  10     1229.09     1361.39     46.56 o 
  -4   0  10      270.70      239.81      4.86 o 
  -3   0  10      116.34      108.59      5.07 o 
  -2   0  10        6.35        6.01      1.46 o 
   0   0  10       38.26       48.69      3.40 o 
   1   0  10      322.97      205.55      7.66 o 
   2   0  10       21.15       41.05      1.43 o 
   3   0  10       34.44       45.84      1.95 o 
   4   0  10       96.02      108.49      3.41 o 
   5   0  10      116.62      145.60      5.99 o 
   6   0  10        7.99       14.29      1.84 o 
   7   0  10      436.06      469.60     10.63 o 
 -15   1  10       14.72        9.59      1.98 o 
 -14   1  10       55.03       55.96      3.30 o 
 -13   1  10       40.23       37.95      2.75 o 
 -12   1  10      143.72      146.37      3.46 o 
 -11   1  10     1067.03     1043.40     13.29 o 
 -10   1  10      678.86      671.39      9.01 o 
  -9   1  10       41.57       40.77      1.56 o 
  -8   1  10        7.79       11.66      0.88 o 
  -7   1  10       20.43       20.35      1.39 o 
  -6   1  10       18.58       13.17      1.69 o 
  -5   1  10       12.48       19.42      0.76 o 
  -4   1  10       41.25       44.51      1.04 o 
  -3   1  10      192.78      240.36      6.00 o 
  -2   1  10        0.56        1.21      0.74 o 
  -1   1  10      128.44      139.17      4.15 o 
   0   1  10      142.33      168.08      6.05 o 
   1   1  10       16.14       12.31      0.97 o 
   2   1  10        9.90       20.82      0.68 o 
   3   1  10      266.08      240.04      3.49 o 
   4   1  10      161.91      147.93      3.58 o 
   5   1  10       50.85       53.35      1.88 o 
   6   1  10        3.53        4.29      1.08 o 
   7   1  10        3.58        3.28      1.09 o 
 -14   2  10       60.53       50.61      3.12 o 
 -13   2  10        8.80       14.34      2.79 o 
 -12   2  10        8.23        9.68      3.44 o 
 -11   2  10       32.43       33.72      2.03 o 
 -10   2  10        4.22        6.22      1.06 o 
  -9   2  10     1459.47     1488.47     17.53 o 
  -8   2  10       36.26       32.19      1.25 o 
  -7   2  10      263.34      268.82      4.22 o 
  -5   2  10      407.41      419.27     16.01 o 
  -4   2  10      562.91      573.89      6.84 o 
  -3   2  10        4.94        3.22      0.48 o 
  -2   2  10       44.59       56.93      2.38 o 
  -1   2  10       90.92      100.22      1.75 o 
   0   2  10      145.43      139.58      2.39 o 
   1   2  10       40.32       36.45      1.80 o 
   2   2  10       45.44       45.93      1.08 o 
   3   2  10       63.73       48.94      1.61 o 
   4   2  10      167.86      161.49      2.94 o 
   5   2  10        6.91        7.12      0.96 o 
   6   2  10       29.67       38.73      2.01 o 
   7   2  10       43.54       35.33      2.01 o 
 -14   3  10        0.09       -0.67      1.40 o 
 -13   3  10        1.66        1.15      1.32 o 
 -12   3  10       87.74       79.51      3.33 o 
 -11   3  10       18.84       17.31      1.57 o 
 -10   3  10       11.17       10.15      1.24 o 
  -9   3  10       17.94       17.78      1.23 o 
  -8   3  10       89.22       76.90      2.02 o 
  -7   3  10      111.30      143.78      4.30 o 
  -6   3  10       25.01       16.45      1.58 o 
  -5   3  10       20.62       14.74      4.23 o 
  -3   3  10      538.90      561.64     10.26 o 
  -2   3  10      354.67      358.95      4.28 o 
  -1   3  10       69.59       84.82      1.50 o 
   0   3  10       45.33       45.30      1.09 o 
   1   3  10      114.42      108.70      1.99 o 
   2   3  10       24.06       18.93      1.10 o 
   3   3  10       56.22       49.56      1.73 o 
   4   3  10       14.62       16.03      1.12 o 
   5   3  10       56.28       59.31      1.93 o 
   6   3  10      108.45      114.13      3.99 o 
   7   3  10       25.13       22.95      1.74 o 
 -14   4  10       43.40       45.13      3.10 o 
 -13   4  10       18.75       18.11      2.14 o 
 -12   4  10       51.13       41.39      2.61 o 
 -11   4  10      128.61      118.43      3.43 o 
 -10   4  10       33.76       34.62      1.98 o 
  -9   4  10       75.43       66.44      2.14 o 
  -8   4  10       14.30       17.31      1.18 o 
  -7   4  10        2.47        1.22      0.63 o 
  -6   4  10       26.92       22.14      1.90 o 
  -5   4  10      138.28      133.59      8.17 o 
  -4   4  10       66.89       25.91      3.13 o 
  -2   4  10      383.63      379.82      4.83 o 
  -1   4  10     1842.21     1823.50     19.31 o 
   0   4  10      767.99      765.41      8.79 o 
   1   4  10      332.90      321.82      4.98 o 
   2   4  10       24.99       23.95      2.78 o 
   3   4  10       65.05       61.95      2.03 o 
   4   4  10       54.70       51.36      2.02 o 
   5   4  10       29.47       27.40      1.57 o 
   6   4  10        5.33        5.08      0.97 o 
   7   4  10        1.23        1.50      1.42 o 
 -13   5  10        0.03       -0.27      1.33 o 
 -12   5  10       15.90       15.36      2.91 o 
 -11   5  10       23.68       22.73      2.15 o 
 -10   5  10        8.66        6.76      1.08 o 
  -9   5  10       19.38       19.30      1.36 o 
  -8   5  10      124.88      131.02      3.17 o 
  -7   5  10       39.07       26.32      1.39 o 
  -6   5  10      108.45       95.96      2.38 o 
  -5   5  10        0.02        3.06      0.84 o 
  -4   5  10       48.51       52.34      2.05 o 
  -3   5  10        8.19        8.44      1.00 o 
  -2   5  10      267.06      267.76      4.43 o 
  -1   5  10      839.42      818.59     10.74 o 
   0   5  10      150.10      141.92      2.98 o 
   1   5  10      354.68      338.54      5.67 o 
   2   5  10      547.60      525.99      7.76 o 
   3   5  10      420.37      409.70      6.60 o 
   4   5  10        0.34        0.49      0.80 o 
   5   5  10        0.06       -0.22      0.87 o 
   6   5  10        0.00       -1.25      0.84 o 
 -13   6  10        2.45        1.25      1.92 o 
 -12   6  10        9.09        8.72      1.75 o 
 -11   6  10       41.37       34.20      2.87 o 
 -10   6  10       88.03       86.45      2.62 o 
  -9   6  10      140.08      135.43      3.19 o 
  -8   6  10       16.71       16.64      1.28 o 
  -7   6  10       36.56       43.81      1.66 o 
  -6   6  10      163.63      180.07      4.37 o 
  -5   6  10      154.49      104.16      3.23 o 
  -4   6  10       11.27        8.06      1.48 o 
  -3   6  10        7.59        1.89      0.84 o 
  -2   6  10      323.23      291.12      4.97 o 
  -1   6  10      246.60      240.06      4.37 o 
   0   6  10       34.98       33.77      1.71 o 
   1   6  10        6.14        5.65      0.97 o 
   2   6  10      539.99      546.26      8.28 o 
   3   6  10      105.48      107.84      3.00 o 
   4   6  10      185.68      178.71      4.12 o 
   5   6  10      195.09      178.79      5.55 o 
   6   6  10       47.05       39.33      2.83 o 
 -12   7  10       16.39       13.11      1.99 o 
 -11   7  10       11.51        9.83      1.79 o 
 -10   7  10       17.78       17.29      2.03 o 
  -9   7  10       38.96       44.15      2.08 o 
  -8   7  10        2.54        2.24      0.89 o 
  -7   7  10      244.26      279.09      4.48 o 
  -6   7  10       56.24       53.72      1.79 o 
  -5   7  10      131.01      107.50      2.77 o 
  -4   7  10      111.19      106.60      6.29 o 
  -3   7  10       60.16       50.57      2.47 o 
  -2   7  10        4.83        1.27      0.99 o 
  -1   7  10      138.62      142.15      3.36 o 
   0   7  10      726.86      737.97     10.55 o 
   1   7  10      191.29      194.27      4.19 o 
   2   7  10       45.73       44.18      3.14 o 
   3   7  10      240.31      237.00      4.96 o 
   4   7  10      200.67      206.79      4.66 o 
   5   7  10       31.39       34.04      2.80 o 
 -12   8  10       12.15        9.96      1.93 o 
 -11   8  10        1.65        0.00      1.41 o 
 -10   8  10       36.56       39.44      3.38 o 
  -9   8  10       32.17       30.55      2.46 o 
  -8   8  10       18.65       17.29      1.38 o 
  -7   8  10        1.66        3.83      0.91 o 
  -6   8  10       66.97       60.22      1.99 o 
  -5   8  10        0.72       -1.05      0.71 o 
  -4   8  10      316.15      308.30      5.48 o 
  -3   8  10        2.78        4.95      1.05 o 
  -2   8  10        1.29        4.78      1.05 o 
  -1   8  10      248.50      251.86      5.03 o 
   0   8  10       96.29       93.93      2.92 o 
   1   8  10       17.50       15.94      1.51 o 
   2   8  10        3.03        3.49      1.09 o 
   3   8  10       25.42       28.07      2.00 o 
   4   8  10        4.40        3.56      1.21 o 
 -11   9  10       19.70       18.34      2.34 o 
 -10   9  10        2.68        2.54      1.90 o 
  -9   9  10       28.17       40.79      2.90 o 
  -8   9  10       45.16       47.66      2.66 o 
  -7   9  10        8.32        9.78      1.19 o 
  -6   9  10       91.39       84.16      2.43 o 
  -5   9  10       44.12       38.86      1.84 o 
  -4   9  10       84.84       81.92      2.71 o 
  -3   9  10      130.04      137.69      3.14 o 
  -2   9  10       78.00       74.07      2.70 o 
  -1   9  10        0.13        0.26      1.09 o 
   0   9  10       34.70       29.11      2.00 o 
   1   9  10        3.92        0.78      0.99 o 
   2   9  10        9.03       10.28      1.47 o 
   3   9  10       82.17       81.37      3.08 o 
  -9  10  10        1.89        0.23      1.34 o 
  -8  10  10      127.59      106.73      3.75 o 
  -7  10  10        5.77       10.44      1.63 o 
  -6  10  10       27.15       25.74      1.74 o 
  -5  10  10      141.53      145.83      3.34 o 
  -4  10  10       52.40       48.54      2.12 o 
  -3  10  10       28.91       29.73      1.81 o 
  -2  10  10        0.87       -0.40      0.87 o 
  -1  10  10        0.22       -0.84      0.87 o 
   0  10  10       38.97       37.73      2.39 o 
   1  10  10       22.49       21.28      1.94 o 
   2  10  10       22.13       25.27      2.48 o 
  -7  11  10       10.15       10.07      1.75 o 
  -6  11  10       81.87       79.10      3.29 o 
  -5  11  10       19.89       22.23      1.86 o 
  -4  11  10        0.95       -0.68      0.96 o 
  -3  11  10        1.86        1.74      0.94 o 
  -2  11  10       15.12       18.89      2.11 o 
  -1  11  10       18.15       13.74      1.45 o 
   0  11  10       17.16       16.78      1.78 o 
 -15   1  11       74.31       70.93      3.66 o 
 -14   1  11       12.34       12.56      1.94 o 
 -13   1  11        8.14        8.58      1.69 o 
 -12   1  11      131.39      129.67      4.97 o 
 -11   1  11       22.62       25.28      1.59 o 
 -10   1  11        6.78        6.56      0.93 o 
  -9   1  11        0.40        0.92      0.62 o 
  -8   1  11        2.46        4.20      1.31 o 
  -7   1  11      133.35       73.89      3.67 o 
  -5   1  11     1338.23     1356.61     14.41 o 
  -4   1  11       18.08       14.82      0.54 o 
  -3   1  11      171.90      165.56      4.83 o 
  -2   1  11       20.65       26.39      2.56 o 
  -1   1  11        0.37        0.33      0.80 o 
   0   1  11       39.49       43.72      1.47 o 
   1   1  11      113.15       98.60      4.45 o 
   2   1  11      107.27       94.31      2.49 o 
   3   1  11      140.69      131.39      2.42 o 
   4   1  11       39.63       32.20      1.38 o 
   5   1  11       33.78       28.76      1.53 o 
   6   1  11        3.66        4.36      0.99 o 
   7   1  11        1.03        1.00      1.36 o 
 -14   2  11        5.88        8.82      1.81 o 
 -13   2  11      301.85      301.22      8.84 o 
 -12   2  11       95.23       94.54      3.11 o 
 -11   2  11      121.56      139.31      4.03 o 
 -10   2  11        3.10        3.26      0.84 o 
  -9   2  11       45.90       51.77      2.38 o 
  -8   2  11      329.14      314.78      6.00 o 
  -7   2  11      129.96      159.46      3.64 o 
  -5   2  11        6.02       11.29      0.83 o 
  -4   2  11       87.72       88.55      1.54 o 
  -3   2  11     2718.58     2641.23     27.50 o 
  -2   2  11       20.41       20.49      1.02 o 
  -1   2  11       81.87       52.45      1.22 o 
   0   2  11       54.93       40.56      3.80 o 
   1   2  11        6.77        2.74      1.14 o 
   2   2  11      260.93      243.55      4.27 o 
   3   2  11        0.22        0.30      0.51 o 
   4   2  11        6.18        4.17      0.76 o 
   5   2  11        7.13        5.42      1.29 o 
   6   2  11      132.13      128.02      3.14 o 
 -14   3  11       10.66       12.23      1.98 o 
 -13   3  11       33.96       36.51      3.39 o 
 -12   3  11       64.93       66.94      2.69 o 
 -11   3  11      194.65      194.65      5.84 o 
 -10   3  11       37.88       41.25      1.99 o 
  -9   3  11      365.16      356.83      6.07 o 
  -8   3  11       54.60       51.58      2.61 o 
  -7   3  11       67.82       82.72      3.27 o 
  -6   3  11       68.27       58.44      8.18 o 
  -4   3  11        9.16       10.07      0.95 o 
  -3   3  11      156.83      161.34      3.69 o 
  -2   3  11      174.20      160.62      3.11 o 
  -1   3  11     2397.92     2336.28     27.26 o 
   0   3  11     1287.82     1262.85     17.59 o 
   1   3  11       30.71       32.54      1.45 o 
   2   3  11       11.04       11.91      0.93 o 
   3   3  11       61.15       63.01      1.87 o 
   4   3  11       67.85       62.17      2.89 o 
   5   3  11       72.43       77.19      2.32 o 
   6   3  11        9.71        9.98      1.19 o 
 -14   4  11       36.28       38.99      4.22 o 
 -13   4  11       26.76       24.97      2.37 o 
 -12   4  11       53.14       55.10      3.47 o 
 -11   4  11        7.52       10.01      1.65 o 
 -10   4  11       16.77       16.95      1.35 o 
  -9   4  11      257.57      258.01      5.02 o 
  -8   4  11       24.15       25.90      1.70 o 
  -7   4  11       39.17       44.80      2.64 o 
  -6   4  11       40.64       27.57      2.15 o 
  -5   4  11        4.88        9.14      1.86 o 
  -4   4  11      217.42      230.64      6.51 o 
  -3   4  11      776.87      718.53      8.27 o 
  -2   4  11       55.84       58.21      1.35 o 
  -1   4  11      237.61      256.87      3.49 o 
   0   4  11      308.35      312.45      4.13 o 
   1   4  11       61.66       62.50      1.76 o 
   2   4  11      473.41      437.49      6.47 o 
   3   4  11        2.43        1.15      0.72 o 
   4   4  11      136.44      149.53      4.22 o 
   5   4  11       45.59       49.57      2.92 o 
   6   4  11       11.67        9.43      1.39 o 
 -14   5  11       15.49       12.45      3.09 o 
 -13   5  11        5.86        2.69      1.47 o 
 -12   5  11        5.83        4.20      2.20 o 
 -11   5  11        0.55        0.25      0.96 o 
 -10   5  11       31.97       28.92      1.73 o 
  -9   5  11       20.35       20.59      1.43 o 
  -8   5  11       23.30       28.38      1.62 o 
  -7   5  11      485.96      372.73      8.75 o 
  -6   5  11        7.66        5.50      1.03 o 
  -5   5  11       69.58       76.28      2.58 o 
  -4   5  11      114.34      117.72      3.17 o 
  -3   5  11        0.17        0.47      0.55 o 
  -2   5  11        4.22        5.78      0.76 o 
  -1   5  11     1512.55     1467.23     17.99 o 
   0   5  11       31.50       34.02      2.11 o 
   1   5  11      323.27      320.71      5.23 o 
   2   5  11       43.53       38.68      1.73 o 
   3   5  11        0.10        0.10      0.72 o 
   4   5  11        2.35        1.72      0.86 o 
   5   5  11       28.61       33.39      1.77 o 
   6   5  11        0.76        0.10      1.17 o 
 -13   6  11        4.34        1.14      1.46 o 
 -12   6  11        4.52        2.39      1.60 o 
 -11   6  11        5.86        5.48      1.48 o 
 -10   6  11        9.51       13.31      1.34 o 
  -9   6  11       25.20       29.61      1.71 o 
  -8   6  11       22.65       23.66      1.51 o 
  -7   6  11       18.62       13.90      1.38 o 
  -6   6  11       46.85       39.39      2.31 o 
  -5   6  11     1243.04     1039.19     15.92 o 
  -4   6  11       28.86       32.80      2.00 o 
  -3   6  11        7.46        4.64      0.84 o 
  -2   6  11        0.13        0.04      0.62 o 
  -1   6  11      127.68      129.28      2.97 o 
   0   6  11        1.19        1.47      0.77 o 
   1   6  11      470.37      471.60      7.29 o 
   2   6  11       18.64       16.96      1.55 o 
   3   6  11      168.50      172.05      3.89 o 
   4   6  11      155.72      157.80      3.81 o 
   5   6  11        7.27        8.72      1.34 o 
 -12   7  11        2.70        1.90      1.50 o 
 -11   7  11       38.68       40.22      4.62 o 
 -10   7  11       10.61       12.50      1.36 o 
  -9   7  11        2.69       -0.15      0.84 o 
  -8   7  11       21.83       22.23      1.54 o 
  -7   7  11       20.49       21.00      1.52 o 
  -6   7  11       10.10        8.71      1.50 o 
  -5   7  11        1.11        1.14      0.94 o 
  -4   7  11        9.41       12.44      1.49 o 
  -3   7  11      118.05       96.47      3.25 o 
  -2   7  11       39.59       32.54      1.80 o 
  -1   7  11        9.19        8.38      1.09 o 
   0   7  11      102.71      100.71      2.83 o 
   1   7  11       22.14       22.08      1.62 o 
   2   7  11        4.21        2.68      1.55 o 
   3   7  11        8.55        6.84      1.23 o 
   4   7  11       14.81       11.77      1.47 o 
 -12   8  11        0.50       -1.20      1.41 o 
 -11   8  11       81.90       91.05      7.12 o 
 -10   8  11       11.43       12.95      1.97 o 
  -9   8  11       10.78        9.31      1.40 o 
  -8   8  11        7.96       11.16      1.18 o 
  -7   8  11       12.83       10.70      1.14 o 
  -6   8  11        0.02       -0.04      1.09 o 
  -5   8  11       21.10       27.95      2.17 o 
  -4   8  11       32.29       31.61      2.27 o 
  -3   8  11       10.60        8.62      1.20 o 
  -2   8  11       34.51       31.87      1.93 o 
  -1   8  11      405.49      395.57      6.81 o 
   0   8  11      163.34      154.19      4.51 o 
   1   8  11        1.81        0.66      0.95 o 
   2   8  11        1.22        2.82      1.07 o 
   3   8  11      107.03      106.28      3.34 o 
   4   8  11       35.72       35.80      5.82 o 
 -10   9  11        8.92        6.57      2.66 o 
  -9   9  11      149.91      173.70      5.42 o 
  -8   9  11        0.41        1.50      0.99 o 
  -7   9  11        0.58        0.37      0.87 o 
  -6   9  11       55.50       59.33      2.32 o 
  -5   9  11      133.17      127.48      3.41 o 
  -4   9  11      150.12      156.09      5.88 o 
  -3   9  11      218.58      208.34      4.71 o 
  -2   9  11      133.65      130.57      3.62 o 
  -1   9  11        6.54       10.86      1.47 o 
   0   9  11      213.34      201.99      5.11 o 
   1   9  11        0.32        1.05      1.03 o 
   2   9  11       17.64       13.94      1.69 o 
  -9  10  11      177.65      178.65      5.71 o 
  -8  10  11       36.99       55.18      2.95 o 
  -7  10  11      567.05      605.46      8.51 o 
  -6  10  11      151.41      162.76      3.65 o 
  -5  10  11      251.23      241.12      4.52 o 
  -4  10  11      132.58      124.94      3.22 o 
  -3  10  11       18.14       20.45      1.56 o 
  -2  10  11       21.51       26.00      2.04 o 
  -1  10  11        7.19        7.08      1.38 o 
   0  10  11       50.56       45.30      3.40 o 
   1  10  11       36.18       39.38      3.63 o 
  -7  11  11        3.39        1.82      1.40 o 
  -6  11  11        9.55       14.59      1.70 o 
  -5  11  11      306.65      327.44      5.67 o 
  -4  11  11      103.09      106.65      2.80 o 
  -3  11  11       12.92       10.40      1.37 o 
  -2  11  11       37.79       38.12      2.13 o 
  -1  11  11        2.03        1.91      1.35 o 
 -15   0  12      186.64      208.40      8.78 o 
 -14   0  12        0.44       -0.21      1.90 o 
 -13   0  12       22.69       19.80      2.39 o 
 -12   0  12        0.54       -0.02      1.85 o 
 -11   0  12      484.78      483.99     10.10 o 
 -10   0  12      411.39      427.54      8.89 o 
  -9   0  12        7.09        3.72      1.59 o 
  -7   0  12      357.15      369.73     10.28 o 
  -6   0  12        7.08       10.71      0.93 o 
  -5   0  12      914.23      829.83     14.64 o 
  -4   0  12      514.88      511.62      9.17 o 
  -3   0  12       93.37       81.85      4.77 o 
  -2   0  12      225.68      229.78      8.66 o 
  -1   0  12     1270.25     1172.72     30.73 o 
   0   0  12      259.54      260.83      9.55 o 
   1   0  12       18.10       20.92      1.86 o 
   2   0  12      885.89      781.78     18.91 o 
   3   0  12       14.82        8.44      1.84 o 
   4   0  12       88.54       66.34      2.35 o 
   5   0  12      110.31      108.63      3.53 o 
   6   0  12        0.59        0.96      1.14 o 
 -15   1  12        0.74        1.07      1.55 o 
 -14   1  12       58.70       58.42      3.21 o 
 -13   1  12       82.00       75.06      2.94 o 
 -12   1  12      307.29      309.97      5.45 o 
 -11   1  12       55.05       54.08      2.05 o 
 -10   1  12       12.05       12.94      1.11 o 
  -9   1  12       39.96       41.38      3.81 o 
  -8   1  12        0.02       -0.05      0.70 o 
  -7   1  12      203.17      189.14      3.97 o 
  -6   1  12      246.06      234.44      3.10 o 
  -5   1  12      501.78      480.21      5.69 o 
  -4   1  12      203.51      206.66      2.37 o 
  -3   1  12      187.75      169.85      5.12 o 
  -2   1  12       47.79       42.38      2.60 o 
  -1   1  12        8.54       15.38      1.75 o 
   0   1  12      277.66      248.84      4.58 o 
   1   1  12      935.63      763.28     13.94 o 
   2   1  12      368.56      350.61      6.08 o 
   3   1  12      207.77      204.30      5.09 o 
   4   1  12       58.64       49.17      1.46 o 
   5   1  12        0.14       -0.71      0.64 o 
   6   1  12       33.75       42.50      1.82 o 
 -14   2  12      100.68       92.54      7.74 o 
 -13   2  12      107.07      113.64      4.18 o 
 -12   2  12       10.32        9.43      1.39 o 
 -11   2  12      365.40      360.65      7.22 o 
 -10   2  12        1.67        2.44      0.79 o 
  -9   2  12       57.75       58.19      2.87 o 
  -8   2  12        2.03        3.77      0.91 o 
  -7   2  12      669.61      689.40     10.62 o 
  -6   2  12       58.29       51.09      1.52 o 
  -5   2  12      289.07      251.74      4.29 o 
  -4   2  12        0.57        2.43      0.69 o 
  -3   2  12     4156.98     4144.41     46.49 o 
  -2   2  12       40.59       48.72      2.98 o 
  -1   2  12      186.13      133.51      3.80 o 
   0   2  12      145.11      120.44      3.42 o 
   1   2  12       57.90       57.64      5.59 o 
   2   2  12        6.70       14.36      1.67 o 
   3   2  12      111.78      108.59      2.64 o 
   4   2  12        4.62        6.71      0.78 o 
   5   2  12      356.07      383.26      5.87 o 
   6   2  12       96.03      100.35      2.66 o 
 -14   3  12       33.42       28.41      2.61 o 
 -13   3  12       21.71       22.36      5.28 o 
 -12   3  12       92.06       84.34      2.99 o 
 -11   3  12        1.14        2.17      1.13 o 
 -10   3  12        1.27        0.28      0.86 o 
  -9   3  12       13.79        5.26      1.39 o 
  -8   3  12        5.51        9.17      1.52 o 
  -7   3  12      316.59      283.45      6.90 o 
  -6   3  12       16.39       11.13      1.80 o 
  -5   3  12       68.39       75.86      2.15 o 
  -4   3  12       30.52       26.30      1.49 o 
  -3   3  12     1008.46      896.41     15.99 o 
  -2   3  12       43.29       58.03      2.11 o 
  -1   3  12     1549.77     1492.22     25.37 o 
   0   3  12       90.33       88.38      4.62 o 
   1   3  12       29.72       28.52      1.25 o 
   2   3  12       38.77       37.96      1.63 o 
   3   3  12       33.07       41.64      1.42 o 
   4   3  12        0.33        0.62      0.66 o 
   5   3  12       10.25       14.37      1.21 o 
 -14   4  12       22.39       24.32      3.56 o 
 -13   4  12        6.37        6.32      1.64 o 
 -12   4  12      156.37      152.05      4.13 o 
 -11   4  12      178.99      176.72      5.66 o 
 -10   4  12       70.90       67.58      2.42 o 
  -9   4  12       57.00       56.70      2.31 o 
  -8   4  12      412.19      380.81      8.97 o 
  -7   4  12      336.18      235.87     14.25 o 
  -6   4  12       15.60       18.22      1.84 o 
  -5   4  12       65.70       52.16      2.48 o 
  -4   4  12       61.06       53.49      2.81 o 
  -3   4  12      145.00      145.77      2.30 o 
  -2   4  12        2.61        0.43      0.41 o 
  -1   4  12       27.13       30.68      1.46 o 
   0   4  12       18.05       18.31      1.59 o 
   1   4  12      253.96      266.87      4.15 o 
   2   4  12      299.21      306.99      4.84 o 
   3   4  12       39.38       40.32      1.64 o 
   4   4  12       79.30       87.44      2.88 o 
   5   4  12        5.80        5.97      1.04 o 
 -13   5  12        3.09        5.27      2.34 o 
 -12   5  12       14.50       12.41      1.61 o 
 -11   5  12        5.19        5.64      1.30 o 
 -10   5  12       36.75       28.56      1.74 o 
  -9   5  12       99.27      116.18      5.17 o 
  -8   5  12        0.00       -1.07      0.90 o 
  -7   5  12      175.16      136.57      4.69 o 
  -6   5  12        2.45        2.29      1.12 o 
  -5   5  12      218.93      191.29      4.40 o 
  -4   5  12      308.32      275.30      5.44 o 
  -3   5  12       26.83       30.32      2.14 o 
  -2   5  12        0.65       -0.23      0.53 o 
  -1   5  12       15.34       16.87      1.08 o 
   0   5  12        0.30        0.18      0.59 o 
   1   5  12      104.06      105.16      3.26 o 
   2   5  12      192.85      200.28      3.84 o 
   3   5  12       67.68       72.87      3.21 o 
   4   5  12        7.29        8.50      1.15 o 
   5   5  12       75.38       83.44      2.76 o 
 -13   6  12        0.07       -0.92      1.38 o 
 -12   6  12       65.60       74.99      6.35 o 
 -11   6  12        0.07        0.90      0.93 o 
 -10   6  12        0.47        0.23      0.88 o 
  -9   6  12       12.77       15.21      1.36 o 
  -8   6  12        6.98        6.31      1.21 o 
  -7   6  12       94.22       77.17      3.58 o 
  -6   6  12       38.82       34.74      3.03 o 
  -5   6  12        5.55        0.08      0.83 o 
  -4   6  12      112.28      106.19      3.40 o 
  -3   6  12        2.36        1.70      0.70 o 
  -2   6  12      269.46      250.45      4.47 o 
  -1   6  12      153.47      151.21      3.25 o 
   0   6  12        8.16        8.45      1.01 o 
   1   6  12        4.28        4.14      0.91 o 
   2   6  12        8.03        9.04      2.28 o 
   3   6  12        4.53        4.83      1.04 o 
   4   6  12       30.19       27.42      2.44 o 
 -12   7  12       64.48       63.41      8.24 o 
 -11   7  12      227.05      245.51      6.62 o 
 -10   7  12       20.44       24.54      1.76 o 
  -9   7  12        0.28       -0.69      0.90 o 
  -8   7  12       48.40       45.94      2.46 o 
  -7   7  12       69.96       59.77      2.77 o 
  -6   7  12        7.92        7.31      1.31 o 
  -5   7  12      235.67      210.32      5.69 o 
  -4   7  12      301.92      287.30      6.19 o 
  -3   7  12       70.79       52.43      2.07 o 
  -2   7  12       77.19       67.89      2.27 o 
  -1   7  12       32.10       29.85      1.72 o 
   0   7  12       17.02       15.03      1.35 o 
   1   7  12       76.26       73.39      2.49 o 
   2   7  12       31.68       34.75      1.99 o 
   3   7  12       45.60       47.25      2.32 o 
   4   7  12       44.36       40.53      3.54 o 
 -11   8  12       23.72       19.35      2.29 o 
 -10   8  12      110.82      116.76      3.33 o 
  -9   8  12      370.16      412.92      6.92 o 
  -8   8  12       91.52      100.77      3.67 o 
  -7   8  12       50.42       46.82      2.24 o 
  -6   8  12      112.06      114.03      3.89 o 
  -5   8  12        7.11        7.55      1.56 o 
  -4   8  12      131.03      125.51      3.37 o 
  -3   8  12       26.65       25.93      2.33 o 
  -2   8  12      108.47      106.72      4.04 o 
  -1   8  12       37.35       35.77      2.06 o 
   0   8  12       55.74       50.62      2.28 o 
   1   8  12      105.08      106.84      3.16 o 
   2   8  12        0.24       -1.02      0.97 o 
   3   8  12        4.38        3.22      1.79 o 
 -10   9  12        0.00       -0.38      2.10 o 
  -9   9  12        4.44        5.18      1.29 o 
  -8   9  12       17.93       16.51      1.51 o 
  -7   9  12       28.61       36.37      2.88 o 
  -6   9  12        3.38        2.09      1.05 o 
  -5   9  12        0.02       -0.60      1.08 o 
  -4   9  12       11.77        9.64      1.37 o 
  -3   9  12        2.54        1.36      1.02 o 
  -2   9  12      118.16      115.94      3.42 o 
  -1   9  12      175.51      176.99      4.32 o 
   0   9  12       64.82       63.82      2.72 o 
   1   9  12       31.88       28.56      2.06 o 
   2   9  12        2.69        4.23      1.91 o 
  -9  10  12        0.75        4.04      1.71 o 
  -8  10  12        8.65        7.29      1.30 o 
  -7  10  12       45.58       51.81      2.33 o 
  -6  10  12       17.25       20.74      1.83 o 
  -5  10  12       12.00       14.39      1.74 o 
  -4  10  12       19.96       20.16      1.85 o 
  -3  10  12       62.31       65.87      2.92 o 
  -2  10  12        2.82        2.16      1.15 o 
  -1  10  12       14.81       11.88      1.89 o 
   0  10  12        7.18        5.27      1.96 o 
  -6  11  12        2.46        1.01      1.09 o 
  -5  11  12       49.32       52.45      2.78 o 
  -4  11  12       23.57       20.19      1.91 o 
  -3  11  12        4.42        6.78      2.14 o 
 -15   1  13        0.35        0.65      3.99 o 
 -14   1  13       25.25       21.25      2.35 o 
 -13   1  13      166.60      162.72      3.84 o 
 -12   1  13      165.06      169.86      3.75 o 
 -11   1  13        7.53        6.00      1.00 o 
 -10   1  13       20.29       20.98      2.12 o 
  -9   1  13       23.24       25.34      2.11 o 
  -8   1  13       30.35       37.41      2.17 o 
  -7   1  13      823.88      826.19     12.24 o 
  -6   1  13        0.19       -0.34      0.42 o 
  -5   1  13       39.95       42.77      1.70 o 
  -4   1  13      203.60      206.62      3.16 o 
  -3   1  13     1575.44     1542.56     28.04 o 
  -2   1  13      239.83      225.49      6.28 o 
  -1   1  13      183.95      151.58      9.35 o 
   0   1  13       22.16       21.47      1.44 o 
   1   1  13      342.74      299.55      6.74 o 
   2   1  13      101.73       92.77      3.00 o 
   3   1  13       61.19       60.44      3.84 o 
   4   1  13      106.91       97.78      4.79 o 
   5   1  13        0.30        0.01      1.13 o 
 -14   2  13       50.33       51.30      3.35 o 
 -13   2  13       17.33       18.03      3.26 o 
 -12   2  13       35.64       40.52      2.31 o 
 -11   2  13       61.28       63.81      2.15 o 
 -10   2  13        2.54        3.10      1.18 o 
  -9   2  13      110.25      108.00      3.31 o 
  -8   2  13       70.97       64.03      2.39 o 
  -7   2  13      104.79       94.80      2.71 o 
  -6   2  13       16.63       16.20      0.98 o 
  -5   2  13      914.97      850.37     10.78 o 
  -4   2  13        0.05        0.59      0.49 o 
  -3   2  13      992.89      937.25     13.75 o 
  -2   2  13      280.52      255.18      4.67 o 
  -1   2  13      289.28      258.68      8.36 o 
   0   2  13        0.78       -0.81      1.14 o 
   1   2  13        0.10        0.44      0.92 o 
   2   2  13        4.39        5.47      1.32 o 
   3   2  13        2.79        0.84      0.96 o 
   4   2  13        0.09       -0.16      1.33 o 
   5   2  13       56.78       66.97      3.12 o 
 -14   3  13       97.34       96.06      4.10 o 
 -13   3  13       58.94       63.08      2.85 o 
 -12   3  13       19.59       20.14      1.82 o 
 -11   3  13        5.44        3.13      1.05 o 
 -10   3  13       22.04       14.28      2.06 o 
  -9   3  13      545.16      465.46     10.50 o 
  -8   3  13      141.52      116.25      4.26 o 
  -7   3  13       22.54       24.55      2.07 o 
  -6   3  13        2.04        3.60      1.00 o 
  -5   3  13       74.24       64.24      1.87 o 
  -4   3  13      171.93      167.42      5.21 o 
  -3   3  13      311.85      329.72      8.27 o 
  -2   3  13        5.83        4.34      1.00 o 
  -1   3  13      971.47      929.39     16.82 o 
   0   3  13      190.51      180.26      4.88 o 
   1   3  13       29.93       32.17      3.53 o 
   2   3  13       83.01       86.48      3.58 o 
   3   3  13       17.26       19.88      1.81 o 
   4   3  13      100.80      110.25      2.89 o 
   5   3  13       31.84       39.62      2.01 o 
 -14   4  13       33.79       35.19      2.93 o 
 -13   4  13       53.03       58.73      3.19 o 
 -12   4  13       65.04       72.79      5.18 o 
 -11   4  13       29.08       29.83      2.80 o 
 -10   4  13        0.97        1.51      0.99 o 
  -9   4  13      408.53      382.85     10.71 o 
  -8   4  13        2.44        2.56      1.27 o 
  -7   4  13     1157.92      945.06     17.90 o 
  -6   4  13       14.20       17.99      4.84 o 
  -5   4  13        2.41        4.22      1.11 o 
  -4   4  13        6.12        5.58      0.90 o 
  -3   4  13        9.07       18.87      1.74 o 
  -2   4  13       76.77       64.89      2.77 o 
  -1   4  13        0.06       -0.36      0.86 o 
   0   4  13        0.01       -0.27      0.54 o 
   1   4  13      140.61      141.41      3.81 o 
   2   4  13       31.04       29.56      1.61 o 
   3   4  13       26.40       28.79      1.73 o 
   4   4  13        0.78        0.48      0.89 o 
 -13   5  13       24.76       27.71      2.59 o 
 -12   5  13       27.80       29.42      2.17 o 
 -11   5  13      142.32      159.73      4.80 o 
 -10   5  13       30.60       34.92      4.05 o 
  -9   5  13       48.13       51.25      3.27 o 
  -8   5  13       43.67       38.62      3.94 o 
  -7   5  13       38.25       37.39      2.76 o 
  -6   5  13      106.48       98.99      8.63 o 
  -5   5  13      467.64      380.64      9.17 o 
  -4   5  13      200.59      179.34      3.38 o 
  -3   5  13       10.35       10.03      0.86 o 
  -2   5  13      111.76      107.41      1.93 o 
  -1   5  13       14.78       14.01      1.25 o 
   0   5  13       14.17       13.31      1.27 o 
   1   5  13      155.22      168.56      4.30 o 
   2   5  13       26.23       25.75      1.74 o 
   3   5  13      225.96      237.78      4.26 o 
   4   5  13       69.98       84.62      3.86 o 
 -13   6  13       44.27       42.67      3.15 o 
 -12   6  13      131.35      139.33      4.13 o 
 -11   6  13       14.42       16.61      1.84 o 
 -10   6  13       17.95       24.23      1.69 o 
  -9   6  13        3.83        3.83      1.58 o 
  -8   6  13       26.82       26.26      2.63 o 
  -7   6  13        3.13        5.61      1.54 o 
  -6   6  13       20.28       15.19      2.51 o 
  -5   6  13       41.57       40.05      2.22 o 
  -4   6  13       76.29       70.49      2.16 o 
  -3   6  13       57.35       47.89      1.76 o 
  -2   6  13       59.76       52.83      1.83 o 
  -1   6  13       43.09       45.00      1.70 o 
   0   6  13        2.20        2.22      0.75 o 
   1   6  13      329.38      368.65      5.94 o 
   2   6  13      168.07      175.91      4.16 o 
   3   6  13        1.37        1.12      0.90 o 
 -12   7  13       16.28       15.36      2.49 o 
 -11   7  13      171.15      193.35      4.76 o 
 -10   7  13       59.82       81.49      3.91 o 
  -9   7  13       17.84       16.32      1.71 o 
  -8   7  13       21.56       20.64      3.81 o 
  -7   7  13        5.69        4.86      1.48 o 
  -6   7  13        0.07       -0.42      0.92 o 
  -5   7  13       11.02        8.19      1.33 o 
  -4   7  13       68.72       68.22      2.34 o 
  -3   7  13        2.61        2.98      0.86 o 
  -2   7  13       65.52       67.32      2.25 o 
  -1   7  13        3.38        4.31      0.96 o 
   0   7  13       55.13       59.48      2.20 o 
   1   7  13       18.70       23.63      1.61 o 
   2   7  13       61.10       61.99      2.31 o 
   3   7  13       26.11       25.63      2.92 o 
 -11   8  13        8.06       13.21      2.05 o 
 -10   8  13       49.72       51.66      2.52 o 
  -9   8  13      194.80      220.75      5.51 o 
  -8   8  13       21.89       21.33      1.99 o 
  -7   8  13       16.94       13.30      1.78 o 
  -6   8  13       36.63       37.45      2.62 o 
  -5   8  13       42.08       48.39      2.72 o 
  -4   8  13       20.70       22.17      1.67 o 
  -3   8  13        0.61        0.82      0.90 o 
  -2   8  13       39.85       42.01      2.10 o 
  -1   8  13      141.33      143.07      3.61 o 
   0   8  13       84.51       83.35      3.84 o 
   1   8  13        3.73        5.30      1.26 o 
   2   8  13        0.01       -0.43      1.50 o 
 -10   9  13        4.32        4.35      1.68 o 
  -9   9  13        7.19        4.21      1.27 o 
  -8   9  13       18.10       22.36      1.89 o 
  -7   9  13        8.86        7.37      1.79 o 
  -6   9  13        8.05       11.92      1.82 o 
  -5   9  13       18.97       18.12      2.04 o 
  -4   9  13      134.86      127.73      3.61 o 
  -3   9  13        0.11       -0.17      0.94 o 
  -2   9  13      238.65      251.42      5.28 o 
  -1   9  13       37.93       43.57      2.55 o 
   0   9  13        8.96       10.73      2.64 o 
  -8  10  13        0.42       -0.64      1.02 o 
  -7  10  13       70.16       71.35      2.98 o 
  -6  10  13       47.08       44.30      2.54 o 
  -5  10  13        2.91        2.98      1.20 o 
  -4  10  13       11.07       15.17      1.73 o 
  -3  10  13      168.50      178.88      4.54 o 
  -2  10  13       32.15       30.27      2.60 o 
  -1  10  13       51.39       54.01      4.23 o 
 -15   0  14        1.80        1.72      2.30 o 
 -14   0  14      136.37      128.48      5.06 o 
 -13   0  14      228.95      236.59      6.76 o 
 -12   0  14       47.42       44.13      4.68 o 
 -11   0  14        8.71       13.66      2.74 o 
 -10   0  14       10.87        4.94      1.89 o 
  -9   0  14      515.64      473.23     13.72 o 
  -8   0  14      367.76      326.62      7.68 o 
  -7   0  14      825.33      791.21     14.90 o 
  -6   0  14      563.72      530.58     10.36 o 
  -5   0  14    14274.07    14066.47    219.54 o 
  -4   0  14        1.18        5.07      2.33 o 
  -3   0  14       14.76       15.49      2.69 o 
  -2   0  14        0.15       -0.42      1.51 o 
  -1   0  14      834.03      793.27     22.72 o 
   0   0  14       35.54       40.97      1.89 o 
   1   0  14       93.45       72.30      3.34 o 
   2   0  14      161.95      159.92      5.85 o 
   3   0  14      129.45      127.00      5.65 o 
   4   0  14       87.77       83.19      4.95 o 
 -14   1  14        3.97        3.05      1.37 o 
 -13   1  14        3.03        2.21      1.08 o 
 -12   1  14       21.09       21.40      1.89 o 
 -11   1  14       52.27       49.43      3.35 o 
 -10   1  14        8.92        8.64      1.62 o 
  -9   1  14       19.56       20.86      1.69 o 
  -8   1  14      803.65      754.81     12.10 o 
  -7   1  14      549.71      536.22      7.65 o 
  -6   1  14      418.79      423.83      6.17 o 
  -5   1  14      604.33      591.53      7.82 o 
  -4   1  14       20.82       23.36      2.19 o 
  -3   1  14     1485.26     1446.58     26.73 o 
  -2   1  14      262.01      256.30      6.98 o 
  -1   1  14       36.46       29.29      6.46 o 
   0   1  14        0.81        0.01      1.00 o 
   1   1  14        4.41        2.71      1.15 o 
   2   1  14        5.38        7.42      1.17 o 
   3   1  14        3.42        1.61      1.11 o 
   4   1  14       73.04       84.70      3.51 o 
 -14   2  14       40.87       40.67      2.61 o 
 -13   2  14       77.72       75.79      2.99 o 
 -12   2  14       22.39       22.67      1.81 o 
 -11   2  14      184.62      177.37     12.99 o 
 -10   2  14      389.39      396.62      9.46 o 
  -9   2  14      402.12      347.71     10.65 o 
  -8   2  14       38.97       39.74      3.27 o 
  -7   2  14       61.34       72.16      2.37 o 
  -6   2  14       84.08       89.69      1.92 o 
  -5   2  14       54.15       53.92      1.63 o 
  -4   2  14       62.26       58.27      2.88 o 
  -3   2  14      365.32      350.99      6.10 o 
  -2   2  14        0.70        0.02      0.60 o 
  -1   2  14      191.55      181.27      6.41 o 
   0   2  14      323.65      310.09     10.44 o 
   1   2  14       12.74        8.67      1.37 o 
   2   2  14        1.38       -1.20      0.82 o 
   3   2  14        8.06        9.05      3.45 o 
   4   2  14       92.70       95.06      7.88 o 
 -14   3  14       34.28       30.82      2.71 o 
 -13   3  14      182.98      173.69      4.56 o 
 -12   3  14        0.98        0.36      1.04 o 
 -11   3  14        1.44        0.70      1.82 o 
 -10   3  14       76.36       82.83      3.92 o 
  -9   3  14       59.78       82.15      3.76 o 
  -8   3  14      344.00      315.13     14.34 o 
  -7   3  14       62.95       56.95      2.82 o 
  -6   3  14        9.28        8.92      0.97 o 
  -5   3  14       48.76       40.16      2.23 o 
  -4   3  14        0.51        0.75      0.83 o 
  -3   3  14       13.99       13.11      1.82 o 
  -2   3  14        5.41        5.73      1.08 o 
  -1   3  14      118.35       86.27      3.12 o 
   0   3  14        1.00        0.38      0.95 o 
   1   3  14        2.09        1.30      1.07 o 
   2   3  14       40.92       40.29      3.23 o 
   3   3  14       34.94       40.24      2.66 o 
   4   3  14       20.40       14.45      3.50 o 
 -14   4  14       62.53       71.38      6.41 o 
 -13   4  14       38.46       43.95      2.67 o 
 -12   4  14       34.27       42.01      2.46 o 
 -11   4  14       38.18       42.05      3.41 o 
 -10   4  14       24.34       19.11      2.38 o 
  -9   4  14       11.10       16.20      2.09 o 
  -8   4  14       38.18       44.13      5.99 o 
  -7   4  14       51.97       35.28      3.28 o 
  -6   4  14        6.35        2.53      1.08 o 
  -5   4  14        5.01        5.82      0.63 o 
  -4   4  14       19.96       19.19      1.82 o 
  -3   4  14      221.32      188.86      6.29 o 
  -2   4  14       82.43       80.07      3.76 o 
  -1   4  14       30.68       35.67      2.34 o 
   0   4  14       62.47       66.44      3.18 o 
   1   4  14       13.09       14.90      1.92 o 
   2   4  14        0.92        0.14      1.20 o 
   3   4  14      162.09      175.60      5.84 o 
   4   4  14       79.39       84.37      3.74 o 
 -13   5  14      220.30      243.02      5.75 o 
 -12   5  14       34.25       36.35      2.38 o 
 -11   5  14       24.30       19.47      1.91 o 
 -10   5  14        0.07        1.92      1.63 o 
  -9   5  14       15.25       17.22      2.28 o 
  -8   5  14       18.26       20.64      2.26 o 
  -7   5  14        7.90        5.42      1.47 o 
  -6   5  14        6.71        8.65      1.56 o 
  -5   5  14       30.21       35.75      1.71 o 
  -4   5  14        0.66        0.71      0.68 o 
  -3   5  14       10.50        9.74      1.08 o 
  -2   5  14      236.36      221.58      5.45 o 
  -1   5  14       15.63       15.96      1.22 o 
   0   5  14      126.71      127.01      3.09 o 
   1   5  14       15.62       14.04      1.82 o 
   2   5  14        1.90        1.39      1.36 o 
   3   5  14       37.59       44.71      2.08 o 
 -13   6  14       10.18       10.90      2.02 o 
 -12   6  14        0.02       -1.29      1.17 o 
 -11   6  14       20.71       29.88      2.09 o 
 -10   6  14       34.77       31.12      3.07 o 
  -9   6  14        0.10        1.24      1.37 o 
  -8   6  14        1.81        1.45      1.37 o 
  -7   6  14       31.51       27.48      2.62 o 
  -6   6  14      101.85      102.78      5.51 o 
  -5   6  14      234.43      216.45      4.18 o 
  -4   6  14       29.99       25.99      1.46 o 
  -3   6  14        4.46        4.90      1.13 o 
  -2   6  14       23.59       24.10      1.25 o 
  -1   6  14       39.16       43.67      1.50 o 
   0   6  14       69.79       76.94      2.75 o 
   1   6  14        0.19        1.34      1.45 o 
   2   6  14        7.48        7.83      1.29 o 
 -12   7  14        1.31       -1.33      1.04 o 
 -11   7  14        0.38       -0.23      1.04 o 
 -10   7  14       17.27       24.44      2.12 o 
  -9   7  14        0.60        0.00      1.32 o 
  -8   7  14       57.55       52.21      3.75 o 
  -7   7  14       47.78       44.22      6.14 o 
  -6   7  14       15.33       13.58      1.60 o 
  -5   7  14        2.39        0.60      0.79 o 
  -4   7  14        6.11        7.69      1.04 o 
  -3   7  14        4.16        2.17      0.83 o 
  -2   7  14        5.44        3.67      0.86 o 
  -1   7  14        8.19        7.91      1.05 o 
   0   7  14        8.02        7.54      1.02 o 
   1   7  14       11.74       13.41      1.24 o 
   2   7  14       45.05       52.24      2.41 o 
 -11   8  14        5.87        4.29      1.30 o 
 -10   8  14        5.45        4.65      1.45 o 
  -9   8  14       22.36       23.11      2.93 o 
  -8   8  14        4.88        6.97      1.90 o 
  -7   8  14        1.12        1.53      1.43 o 
  -6   8  14       29.85       27.24      2.28 o 
  -5   8  14       11.94       11.19      1.33 o 
  -4   8  14       10.86       13.74      1.39 o 
  -3   8  14       44.35       49.22      2.19 o 
  -2   8  14       11.27        8.74      1.22 o 
  -1   8  14       85.30       97.17      2.90 o 
   0   8  14       26.36       28.51      3.40 o 
   1   8  14        4.03        7.69      1.45 o 
  -9   9  14       14.33       14.82      1.97 o 
  -8   9  14        0.10       -0.70      1.62 o 
  -7   9  14       12.48        7.91      2.12 o 
  -6   9  14       12.15       13.82      2.37 o 
  -5   9  14        8.96        9.66      1.60 o 
  -4   9  14        0.01        0.64      0.98 o 
  -3   9  14       26.76       35.46      2.14 o 
  -2   9  14        3.91        2.06      1.10 o 
  -1   9  14       26.38       31.94      2.64 o 
  -7  10  14       76.85       80.80      5.00 o 
  -6  10  14       21.36       16.15      5.35 o 
  -5  10  14        8.27       12.43      2.70 o 
  -4  10  14        0.63        1.61      1.82 o 
  -3  10  14        1.02       -0.28      2.52 o 
 -14   1  15       13.04       17.61      1.92 o 
 -13   1  15       10.62        8.72      1.88 o 
 -12   1  15       18.14       16.67      3.25 o 
 -11   1  15      270.13      234.83      6.81 o 
 -10   1  15       36.72       31.17      2.50 o 
  -9   1  15       70.45       59.44      2.46 o 
  -8   1  15       19.68       19.81      3.02 o 
  -7   1  15      185.08      187.25      3.03 o 
  -6   1  15       53.72       57.42      1.73 o 
  -5   1  15      218.37      215.55      3.52 o 
  -4   1  15       14.61       16.57      2.21 o 
  -3   1  15      371.69      374.38      9.30 o 
  -2   1  15        9.98        9.94      1.72 o 
  -1   1  15        9.17        9.69      1.02 o 
   0   1  15        0.55        0.47      0.87 o 
   1   1  15        1.83        1.76      0.84 o 
   2   1  15      261.97      254.61      5.82 o 
   3   1  15      171.64      188.47     12.60 o 
 -14   2  15       41.66       46.17      4.30 o 
 -13   2  15        0.92        0.26      1.14 o 
 -12   2  15        4.84        3.76      2.37 o 
 -11   2  15       27.64       24.69      2.49 o 
 -10   2  15       53.14       49.86      3.70 o 
  -9   2  15      791.58      699.64     11.39 o 
  -8   2  15      268.98      280.67      5.90 o 
  -7   2  15     1256.33     1217.76     19.57 o 
  -6   2  15        8.29        9.10      1.17 o 
  -5   2  15      690.88      683.30      9.01 o 
  -4   2  15       13.53       13.47      0.85 o 
  -3   2  15        2.67        1.69      0.98 o 
  -2   2  15       31.60       31.17      1.66 o 
  -1   2  15       77.56       63.57      2.48 o 
   0   2  15       46.62       44.24      4.61 o 
   1   2  15        8.43        4.63      1.26 o 
   2   2  15        3.15        4.59      1.20 o 
   3   2  15       54.32       65.07      2.96 o 
 -14   3  15       21.80       19.11      2.23 o 
 -13   3  15       21.81       27.61      2.14 o 
 -12   3  15       34.73       41.91      4.78 o 
 -11   3  15       12.81       18.58      3.25 o 
 -10   3  15      241.72      253.44      7.31 o 
  -9   3  15      343.32      348.77      8.72 o 
  -8   3  15        0.39        0.24      1.04 o 
  -7   3  15       13.99        7.25      2.12 o 
  -6   3  15      367.31      362.37      8.22 o 
  -5   3  15        0.88        0.59      0.87 o 
  -4   3  15       17.47       14.80      1.49 o 
  -3   3  15       11.27       15.39      1.53 o 
  -2   3  15      200.87      203.72      5.21 o 
  -1   3  15      391.13      356.69      7.96 o 
   0   3  15      102.18      101.98      4.93 o 
   1   3  15       77.07       77.71      3.39 o 
   2   3  15        4.06        4.58      1.75 o 
   3   3  15       16.25       18.46      2.19 o 
 -14   4  15       72.43       81.98      3.46 o 
 -13   4  15       31.64       32.56      2.35 o 
 -12   4  15       59.43       60.56      5.80 o 
 -11   4  15      137.07      128.14      5.28 o 
 -10   4  15       31.78       30.76      2.88 o 
  -9   4  15      100.07       99.29      7.65 o 
  -8   4  15       73.82       75.52      3.63 o 
  -7   4  15       57.91       56.28      4.52 o 
  -6   4  15        9.15        7.53      1.45 o 
  -5   4  15        0.69       -1.04      1.65 o 
  -4   4  15       16.56       12.38      5.28 o 
  -3   4  15      540.06      506.20     10.68 o 
  -2   4  15       11.68       10.49      1.54 o 
  -1   4  15      109.02      111.80      7.34 o 
   0   4  15        0.13       -0.58      1.11 o 
   1   4  15        3.78        1.12      1.20 o 
   2   4  15        0.61       -0.17      1.64 o 
   3   4  15        0.91        0.29      1.23 o 
 -13   5  15       22.48       31.46      2.39 o 
 -12   5  15        0.57        0.79      2.58 o 
 -11   5  15      212.22      220.65      7.20 o 
 -10   5  15        1.12        3.09      1.51 o 
  -9   5  15        3.36       -0.47      1.30 o 
  -8   5  15       14.25       14.38      2.06 o 
  -7   5  15       57.71       54.54      3.23 o 
  -6   5  15       76.15       69.29      3.32 o 
  -5   5  15      106.94       95.44      2.56 o 
  -4   5  15        4.17        5.90      1.37 o 
  -3   5  15       60.47       60.92      4.95 o 
  -2   5  15       24.35       25.41      2.31 o 
  -1   5  15        9.90       11.46      1.80 o 
   0   5  15       33.27       33.09      2.72 o 
   1   5  15      229.25      256.68      7.25 o 
   2   5  15       41.16       41.26      3.25 o 
 -12   6  15       54.46       62.73      7.71 o 
 -11   6  15      223.82      241.25      7.75 o 
 -10   6  15       44.35       44.26      3.60 o 
  -9   6  15      131.31      112.46      4.88 o 
  -8   6  15       18.10       20.29      2.37 o 
  -7   6  15       36.26       38.50      3.13 o 
  -6   6  15        0.56       -0.73      1.20 o 
  -5   6  15       88.86      101.38      3.00 o 
  -4   6  15        1.48        0.49      0.74 o 
  -3   6  15       22.28       21.71      1.63 o 
  -2   6  15        1.40        2.08      0.89 o 
  -1   6  15        2.08        1.61      0.85 o 
   0   6  15        2.95        3.95      0.98 o 
   1   6  15       93.72      103.55      4.60 o 
 -12   7  15       43.54       50.94      2.63 o 
 -11   7  15       19.05       17.90      2.03 o 
 -10   7  15        2.45        3.89      2.31 o 
  -9   7  15       33.39       30.67      3.10 o 
  -8   7  15       47.71       53.17      3.81 o 
  -7   7  15       26.93       22.95      5.89 o 
  -6   7  15        7.39        6.73      1.75 o 
  -5   7  15        0.02       -0.15      0.76 o 
  -4   7  15        0.61       -0.43      0.72 o 
  -3   7  15       20.26       25.61      1.64 o 
  -2   7  15       52.55       58.39      1.90 o 
  -1   7  15       12.58       11.39      1.46 o 
   0   7  15        4.97        2.24      1.11 o 
   1   7  15       84.01       87.84      3.81 o 
 -10   8  15       31.37       33.72      3.43 o 
  -9   8  15        8.03        9.08      2.27 o 
  -8   8  15        1.62        0.61      1.54 o 
  -7   8  15        0.29       -1.17      1.43 o 
  -6   8  15       11.82        7.65      1.23 o 
  -5   8  15      102.04      111.44      3.77 o 
  -4   8  15        2.41        3.70      1.03 o 
  -3   8  15       21.34       26.88      1.73 o 
  -2   8  15        5.40        4.59      1.03 o 
  -1   8  15       45.85       48.41      2.02 o 
  -9   9  15      122.09      130.60      5.90 o 
  -8   9  15      220.98      241.91      9.76 o 
  -7   9  15        8.57       10.62      2.65 o 
  -6   9  15       16.49       13.04      1.56 o 
  -5   9  15        6.87        8.49      1.63 o 
  -4   9  15      111.18      130.86      3.63 o 
  -3   9  15       11.07       11.20      1.42 o 
  -2   9  15       12.28       11.82      2.32 o 
 -14   0  16        3.10        2.05      1.67 o 
 -13   0  16      151.60      153.56      8.18 o 
 -12   0  16      436.23      430.15     14.49 o 
 -11   0  16      140.43      123.20      6.57 o 
 -10   0  16       12.68       14.02      2.66 o 
  -9   0  16      363.84      316.33     10.20 o 
  -8   0  16       54.04       50.66      2.80 o 
  -7   0  16       27.20       28.17      2.13 o 
  -6   0  16      142.28      141.83      3.99 o 
  -5   0  16       27.64       27.85      1.54 o 
  -4   0  16       89.83       91.48      5.86 o 
  -3   0  16        7.04        8.36      2.44 o 
  -2   0  16       32.30       35.32      4.27 o 
   0   0  16        0.01       -0.48      0.89 o 
   1   0  16       74.61       70.16      3.61 o 
   2   0  16       16.32       13.84      2.30 o 
   3   0  16      263.89      297.97      9.99 o 
 -14   1  16       48.61       48.17      2.54 o 
 -13   1  16       85.65       78.43      4.18 o 
 -12   1  16       22.65       25.33      3.39 o 
 -11   1  16       97.83       83.66      3.77 o 
 -10   1  16      264.99      239.00      6.35 o 
  -9   1  16       21.08       24.75      1.83 o 
  -8   1  16      151.55      143.84      3.63 o 
  -7   1  16       51.91       50.27      2.24 o 
  -6   1  16      225.72      209.46      4.83 o 
  -5   1  16      228.04      214.44      3.89 o 
  -4   1  16       38.59       37.97      5.09 o 
  -3   1  16       33.08       40.47      4.57 o 
  -2   1  16       18.40       19.59      3.35 o 
  -1   1  16       41.58       38.87      1.90 o 
   0   1  16       97.11       93.12      2.64 o 
   1   1  16       92.45      112.32      7.26 o 
   2   1  16        0.14        1.70      1.10 o 
 -14   2  16       35.08       43.04      2.69 o 
 -13   2  16        0.00        0.34      2.04 o 
 -12   2  16       17.05       19.08      3.45 o 
 -11   2  16       84.36       80.29      3.77 o 
 -10   2  16       91.56       80.83      3.08 o 
  -9   2  16        2.07        1.43      0.94 o 
  -8   2  16      148.24      135.36      3.59 o 
  -7   2  16     1369.53     1340.55     18.97 o 
  -6   2  16      150.44      153.13      3.41 o 
  -5   2  16        6.73        5.03      0.73 o 
  -4   2  16       25.15       22.96      1.43 o 
  -3   2  16      942.00      936.07     16.73 o 
  -2   2  16      100.75       99.77      4.04 o 
  -1   2  16       22.92       19.89      1.65 o 
   0   2  16       68.39       65.04      2.85 o 
   1   2  16       90.92       88.20      4.83 o 
   2   2  16        0.04        0.77      1.02 o 
 -14   3  16       23.23       26.17      2.27 o 
 -13   3  16        1.80        2.98      2.54 o 
 -12   3  16       27.02       29.69      4.15 o 
 -11   3  16       62.67       58.74      3.73 o 
 -10   3  16      182.83      175.09      7.01 o 
  -9   3  16      434.35      425.18     17.43 o 
  -8   3  16      207.78      220.30      6.34 o 
  -7   3  16        1.72        0.39      1.07 o 
  -6   3  16       22.09       18.75      1.93 o 
  -5   3  16       14.18       14.34      2.17 o 
  -4   3  16       38.02       33.74      4.26 o 
  -3   3  16       52.47       47.46      2.55 o 
  -2   3  16        3.90        3.75      1.11 o 
  -1   3  16       99.47      117.64      5.25 o 
   0   3  16        0.02        0.25      1.10 o 
   1   3  16       20.02       22.16      2.27 o 
   2   3  16       10.96        9.67      1.52 o 
 -13   4  16      149.42      150.22      5.37 o 
 -12   4  16       21.45       21.05      3.78 o 
 -11   4  16       34.28       30.35      3.03 o 
 -10   4  16       96.08       89.05     11.51 o 
  -9   4  16      157.70      149.39     11.17 o 
  -8   4  16        0.14       -0.39      1.11 o 
  -7   4  16        1.51        0.56      1.08 o 
  -6   4  16       66.90       64.08      3.19 o 
  -5   4  16       71.32       65.82      3.13 o 
  -4   4  16        2.01        2.47      1.14 o 
  -3   4  16      122.71      120.37      4.08 o 
  -2   4  16      200.77      195.87      5.53 o 
  -1   4  16       69.37       62.86      4.34 o 
   0   4  16        0.42       -0.33      1.63 o 
   1   4  16      177.68      187.69      5.89 o 
   2   4  16      212.33      218.25      8.28 o 
 -13   5  16        0.13        0.76      1.59 o 
 -12   5  16      356.21      405.37     13.32 o 
 -11   5  16      134.38      139.35      5.68 o 
 -10   5  16        0.08        2.16      2.06 o 
  -9   5  16       35.82       37.39      3.22 o 
  -8   5  16        1.57       -0.78      2.02 o 
  -7   5  16        0.01       -0.24      1.10 o 
  -6   5  16       87.55      101.29      2.84 o 
  -5   5  16       87.62       92.16      3.83 o 
  -4   5  16        0.89        0.83      1.10 o 
  -3   5  16      272.71      260.08      6.98 o 
  -2   5  16        0.30        0.04      1.14 o 
  -1   5  16       37.38       44.34      3.16 o 
   0   5  16       36.19       36.04      7.48 o 
   1   5  16       15.08       14.65      2.18 o 
 -12   6  16        0.05        0.86      1.75 o 
 -11   6  16        9.01        5.57      3.34 o 
 -10   6  16       17.09       16.82      4.64 o 
  -9   6  16       20.52       20.38      2.61 o 
  -8   6  16       46.04       46.40      3.50 o 
  -7   6  16       20.56       24.03      3.83 o 
  -6   6  16      115.80      116.11      3.28 o 
  -5   6  16        0.04        1.97      0.79 o 
  -4   6  16       14.45       12.43      1.95 o 
  -3   6  16       79.71       82.08      4.52 o 
  -2   6  16       16.48       18.57      2.30 o 
  -1   6  16       13.45       16.53      2.24 o 
   0   6  16       38.00       51.25      3.35 o 
 -11   7  16       23.13       23.04      3.04 o 
 -10   7  16        5.02        3.05      1.88 o 
  -9   7  16       56.11       63.72      6.77 o 
  -8   7  16       21.23       17.19      2.46 o 
  -7   7  16       27.63       21.34      2.62 o 
  -6   7  16       92.47       89.94      3.12 o 
  -5   7  16       27.79       32.57      1.97 o 
  -4   7  16       40.71       32.98      1.76 o 
  -3   7  16       75.27       85.64      3.04 o 
  -2   7  16        5.58        5.79      1.17 o 
  -1   7  16       37.00       40.32      2.00 o 
 -10   8  16       60.34       64.42      5.87 o 
  -9   8  16        8.56        9.52      2.27 o 
  -8   8  16        4.69        0.72      2.56 o 
  -7   8  16       53.83       68.76      4.32 o 
  -6   8  16       56.46       54.68      2.78 o 
  -5   8  16        3.31        6.12      1.14 o 
  -4   8  16       96.98      100.07      2.83 o 
  -3   8  16      103.27      114.75      3.19 o 
  -2   8  16      112.88      121.56      3.98 o 
  -7   9  16       53.14       60.75      4.54 o 
  -6   9  16       36.28       37.92      6.12 o 
  -5   9  16       15.72       14.65      2.57 o 
 -14   1  17       25.29       29.26      3.26 o 
 -13   1  17       66.22       57.04      4.02 o 
 -12   1  17       22.36       27.29      3.05 o 
 -11   1  17      119.83      118.17      4.51 o 
 -10   1  17        4.41        3.63      1.29 o 
  -9   1  17       37.22       31.26      2.38 o 
  -8   1  17       10.43        8.00      1.16 o 
  -7   1  17        0.18        0.03      0.66 o 
  -6   1  17       46.08       46.52      1.62 o 
  -5   1  17      302.18      293.67      4.48 o 
  -4   1  17        6.71        5.71      3.42 o 
  -3   1  17       44.08       52.40      3.70 o 
  -2   1  17       15.04       14.88      3.30 o 
  -1   1  17       62.85       72.33      2.96 o 
   0   1  17        0.00        1.53      1.03 o 
   1   1  17      110.73      119.44      3.54 o 
 -14   2  17       30.19       31.74      4.84 o 
 -13   2  17        4.88        9.82      2.95 o 
 -12   2  17       21.20       14.74      2.20 o 
 -11   2  17       15.46       11.86      1.92 o 
 -10   2  17       14.15       11.47      1.61 o 
  -9   2  17       30.24       33.43      2.13 o 
  -8   2  17       26.76       26.49      1.81 o 
  -7   2  17      517.32      504.30      8.40 o 
  -6   2  17        6.13        8.06      0.98 o 
  -5   2  17        3.41        4.72      1.08 o 
  -4   2  17       35.09       35.16      1.93 o 
  -3   2  17       14.02       22.73      4.40 o 
  -2   2  17       50.92       52.90      2.33 o 
  -1   2  17       12.44        9.89      1.40 o 
   0   2  17        5.74        0.10      1.29 o 
   1   2  17        1.16        0.13      1.00 o 
 -13   3  17       79.13       85.63      6.32 o 
 -12   3  17        7.92        9.98      2.78 o 
 -11   3  17        1.00        1.14      1.44 o 
 -10   3  17       47.60       42.71      3.33 o 
  -9   3  17      132.47      138.24      5.05 o 
  -8   3  17       38.96       36.38      2.81 o 
  -7   3  17       78.83       73.52      3.36 o 
  -6   3  17      208.78      204.91      5.65 o 
  -5   3  17       43.31       49.51      2.58 o 
  -4   3  17      106.13       98.08      3.41 o 
  -3   3  17       17.33       16.22      1.62 o 
  -2   3  17       99.36      105.45      7.30 o 
  -1   3  17      325.67      358.64      8.29 o 
   0   3  17       44.75       43.62      2.75 o 
   1   3  17      103.90      112.92      5.22 o 
 -13   4  17        1.85        2.94      2.70 o 
 -12   4  17       37.38       44.31      5.05 o 
 -11   4  17       84.77       83.68      7.55 o 
 -10   4  17      220.05      213.68      6.82 o 
  -9   4  17      183.08      182.63      6.08 o 
  -8   4  17       98.13      102.89      7.80 o 
  -7   4  17      112.99       94.53      3.96 o 
  -6   4  17      112.09      113.06      4.17 o 
  -5   4  17      131.09      126.67      4.35 o 
  -4   4  17       30.76       27.64      5.27 o 
  -3   4  17       71.42       65.35      3.17 o 
  -2   4  17        2.24        1.58      1.19 o 
  -1   4  17      197.11      203.96      5.93 o 
   0   4  17       17.73       19.58      2.16 o 
   1   4  17       12.78       15.15      3.22 o 
 -12   5  17      152.88      146.08      6.08 o 
 -11   5  17       71.88       80.45      4.41 o 
 -10   5  17        1.03        0.11      1.46 o 
  -9   5  17       86.16       92.97      4.47 o 
  -8   5  17        0.23        1.35      1.35 o 
  -7   5  17       32.87       29.74      2.75 o 
  -6   5  17      161.23      166.01     11.26 o 
  -5   5  17      147.79      161.01     10.61 o 
  -4   5  17        8.08        7.93      1.63 o 
  -3   5  17       27.97       22.58      2.28 o 
  -2   5  17       33.51       33.15      2.72 o 
  -1   5  17        4.45        4.75      1.62 o 
   0   5  17       55.04       64.07      3.62 o 
 -12   6  17      101.78      112.65      5.51 o 
 -11   6  17        8.92        5.93      2.12 o 
 -10   6  17       54.19       63.72      4.13 o 
  -9   6  17       40.87       30.17      3.09 o 
  -8   6  17       17.56       12.85      2.19 o 
  -7   6  17       39.54       43.55      2.19 o 
  -6   6  17       11.89       17.02      2.68 o 
  -5   6  17      245.60      233.87      7.57 o 
  -4   6  17       64.82       80.71      3.92 o 
  -3   6  17       85.29       93.57      7.87 o 
  -2   6  17       37.02       35.40      3.03 o 
  -1   6  17        1.45        2.00      1.52 o 
 -10   7  17      309.54      366.93     11.00 o 
  -9   7  17       36.55       32.38      3.36 o 
  -8   7  17       86.97       85.22      5.84 o 
  -7   7  17       42.41       48.36      2.50 o 
  -6   7  17        1.33        1.34      0.97 o 
  -5   7  17      145.18      165.32      5.97 o 
  -4   7  17        8.36        9.44      2.00 o 
  -3   7  17       75.90       75.82      4.12 o 
  -2   7  17       25.35       27.18      2.90 o 
  -9   8  17      377.77      424.72     11.46 o 
  -8   8  17      168.36      185.51      7.19 o 
  -7   8  17      174.65      181.41      4.99 o 
  -6   8  17       23.74       16.46      3.29 o 
  -5   8  17        1.86        1.28      1.06 o 
  -4   8  17       11.62       13.55      2.37 o 
 -13   0  18       42.55       44.96      5.09 o 
 -12   0  18       70.25       69.90      5.26 o 
 -11   0  18       75.72       63.85      4.80 o 
 -10   0  18        6.21        3.60      1.82 o 
  -9   0  18        4.38        4.58      1.41 o 
  -8   0  18       34.47       38.88      2.50 o 
  -7   0  18       24.27       28.87      2.16 o 
  -6   0  18        6.68        7.30      1.17 o 
  -5   0  18      839.08      842.95     25.41 o 
  -4   0  18        6.95        6.43      2.49 o 
  -3   0  18       33.95       32.36      4.46 o 
  -1   0  18      112.93      105.57      3.71 o 
   0   0  18      127.93      128.21      4.80 o 
 -13   1  18       20.58       18.85      2.56 o 
 -12   1  18       28.41       22.22      2.50 o 
 -11   1  18        5.02        3.27      1.43 o 
 -10   1  18      151.83      150.58      4.18 o 
  -9   1  18       28.85       29.07      2.61 o 
  -8   1  18       46.84       44.57      2.13 o 
  -7   1  18       54.58       52.57      3.17 o 
  -6   1  18        4.11        3.14      0.73 o 
  -5   1  18       41.67       40.70      1.86 o 
  -4   1  18       16.30       19.53      3.93 o 
  -3   1  18       96.01      110.19      7.05 o 
  -2   1  18       20.35       21.13      3.90 o 
  -1   1  18       33.09       40.87      1.66 o 
   0   1  18       78.30       82.50      2.70 o 
 -13   2  18        0.78        1.26      2.39 o 
 -12   2  18        0.79        1.25      2.05 o 
 -11   2  18       29.21       25.42      3.70 o 
 -10   2  18       28.79       23.69      2.01 o 
  -9   2  18       16.82       11.55      1.42 o 
  -8   2  18       58.36       51.80      3.67 o 
  -7   2  18       20.40       23.77      1.62 o 
  -6   2  18        0.14        0.04      0.68 o 
  -5   2  18       76.39       77.14      2.59 o 
  -4   2  18       28.95       32.19      1.87 o 
  -3   2  18        0.00        0.87      0.86 o 
  -2   2  18       56.92       58.82      2.80 o 
  -1   2  18      247.35      269.23      7.78 o 
   0   2  18        0.55        1.39      0.96 o 
 -13   3  18       31.03       41.85      5.13 o 
 -12   3  18        0.35       -0.87      1.79 o 
 -11   3  18      101.17      102.34      4.81 o 
 -10   3  18        8.00        5.69      1.76 o 
  -9   3  18        2.71        2.22      1.38 o 
  -8   3  18       26.67       40.86      3.03 o 
  -7   3  18      328.92      336.33      8.28 o 
  -6   3  18       42.46       38.32      2.45 o 
  -5   3  18        0.26       -0.61      0.93 o 
  -4   3  18        0.65       -0.29      0.92 o 
  -3   3  18       13.68       12.11      1.57 o 
  -2   3  18      171.52      199.41      5.49 o 
  -1   3  18      179.32      204.11     16.62 o 
   0   3  18      107.84      114.99      5.14 o 
 -12   4  18        3.25       -2.84      1.49 o 
 -11   4  18       22.96       18.67      2.71 o 
 -10   4  18      169.73      170.21      6.11 o 
  -9   4  18      269.95      262.05      7.62 o 
  -8   4  18       90.03       88.16      8.87 o 
  -7   4  18      420.75      423.94      9.99 o 
  -6   4  18        0.01        3.14      1.36 o 
  -5   4  18        0.59       -0.09      1.09 o 
  -4   4  18       55.11       60.25      5.36 o 
  -3   4  18       44.98       49.59      2.85 o 
  -2   4  18        4.37        3.11      1.41 o 
  -1   4  18        3.12       -0.17      1.22 o 
 -12   5  18      173.43      163.24      6.50 o 
 -11   5  18       43.48       36.41      3.49 o 
 -10   5  18        4.66        3.74      2.63 o 
  -9   5  18       95.87       99.30      4.64 o 
  -8   5  18       31.45       38.45      1.82 o 
  -7   5  18       18.83       27.02      4.11 o 
  -6   5  18        3.32        6.19      1.62 o 
  -5   5  18      146.00      155.12      7.57 o 
  -4   5  18       30.66       30.61      2.64 o 
  -3   5  18       32.15       32.43      3.04 o 
  -2   5  18       28.68       29.08      3.25 o 
  -1   5  18        9.56        2.90      2.65 o 
 -11   6  18        3.98        3.84      2.10 o 
 -10   6  18        6.87        3.26      1.82 o 
  -9   6  18        1.89        1.84      1.75 o 
  -8   6  18       22.82       21.21      1.73 o 
  -7   6  18       70.09       70.96      4.05 o 
  -6   6  18        1.41        5.91      2.36 o 
  -5   6  18      118.25      117.46      7.05 o 
  -4   6  18      167.16      183.00      6.07 o 
  -3   6  18       32.33       32.68      2.92 o 
  -2   6  18       13.97       13.10      2.19 o 
  -9   7  18      217.11      240.83      7.93 o 
  -8   7  18       27.16       25.86      2.36 o 
  -7   7  18       68.53       72.61      2.66 o 
  -6   7  18       26.84       32.32      3.10 o 
  -5   7  18       36.98       42.30      7.63 o 
  -4   7  18        1.18       -0.70      1.52 o 
 -13   1  19        0.20        2.65      1.73 o 
 -12   1  19       13.04       17.21      2.34 o 
 -11   1  19        4.92        3.10      1.40 o 
 -10   1  19        8.25        8.49      1.39 o 
  -9   1  19        3.34        3.21      1.02 o 
  -8   1  19       61.09       60.99      2.40 o 
  -7   1  19       81.44       79.73      2.28 o 
  -6   1  19       52.91       58.47      2.01 o 
  -5   1  19       15.18       20.99      1.44 o 
  -4   1  19       35.87       41.40      5.18 o 
  -3   1  19      107.26      119.22      7.64 o 
  -1   1  19        1.40        1.83      0.82 o 
 -13   2  19        0.26       -1.34      2.07 o 
 -12   2  19        3.11        4.92      2.50 o 
 -11   2  19      121.05      119.86      4.56 o 
 -10   2  19      229.95      246.54      6.21 o 
  -9   2  19       42.30       45.07      2.29 o 
  -8   2  19      142.87      145.55      3.80 o 
  -7   2  19      105.55      111.26      3.07 o 
  -6   2  19       25.55       26.09      2.09 o 
  -5   2  19       53.16       52.47      3.74 o 
  -4   2  19       80.46       80.22      3.67 o 
  -3   2  19      166.89      180.61      4.75 o 
  -2   2  19       60.83       61.61      2.74 o 
  -1   2  19      204.43      245.12      7.45 o 
 -12   3  19        0.24        0.77      2.12 o 
 -11   3  19        0.14        1.25      1.60 o 
 -10   3  19        5.79        1.11      1.54 o 
  -9   3  19       10.41        9.98      1.93 o 
  -8   3  19      389.95      403.63      9.74 o 
  -7   3  19       71.72       91.42      8.46 o 
  -6   3  19       34.10       35.32      4.62 o 
  -5   3  19        4.84        5.98      1.37 o 
  -4   3  19        8.33        8.58      1.42 o 
  -3   3  19       86.91       95.74      3.53 o 
  -2   3  19        7.80        6.81      1.44 o 
 -12   4  19       36.33       35.43      3.56 o 
 -11   4  19      142.00      135.29      5.71 o 
 -10   4  19       98.47       99.96      4.66 o 
  -9   4  19       39.44       36.53      3.15 o 
  -8   4  19        0.67        0.70      1.36 o 
  -7   4  19       59.69       65.62      5.09 o 
  -6   4  19       85.07       94.83      6.69 o 
  -5   4  19       36.19       37.47      5.21 o 
  -4   4  19        8.24        6.75      1.57 o 
  -3   4  19       36.77       36.99      2.59 o 
  -2   4  19        0.00        0.20      1.27 o 
 -11   5  19       31.16       32.09      5.41 o 
 -10   5  19      227.21      248.72      7.91 o 
  -9   5  19        2.93        1.51      1.60 o 
  -8   5  19      149.27      135.26      5.27 o 
  -7   5  19       37.37       51.28      3.99 o 
  -6   5  19       26.35       27.17      2.64 o 
  -5   5  19       57.71       60.92      8.99 o 
  -4   5  19        9.56       10.25      1.87 o 
  -3   5  19       67.37       75.10      7.51 o 
 -10   6  19      380.08      397.11     10.79 o 
  -9   6  19       26.27       23.72      5.77 o 
  -8   6  19        0.05        0.84      1.56 o 
  -7   6  19       28.37       26.70      2.99 o 
  -6   6  19       18.99       20.24      2.48 o 
  -5   6  19        2.02        0.46      1.43 o 
  -4   6  19        9.68        6.30      2.13 o 
 -12   0  20       48.18       50.78      4.97 o 
 -11   0  20       75.48       82.37      5.32 o 
 -10   0  20        0.04        0.45      1.60 o 
  -9   0  20       54.15       53.80      3.19 o 
  -8   0  20       85.02       85.13      5.10 o 
  -7   0  20      221.48      205.64      5.57 o 
  -6   0  20      196.58      204.63      5.21 o 
  -5   0  20       33.34       34.93      4.86 o 
 -12   1  20       13.93       15.13      2.23 o 
 -11   1  20       67.09       68.18      3.45 o 
 -10   1  20      184.54      203.23      5.05 o 
  -9   1  20       68.24       64.25      2.67 o 
  -8   1  20       50.06       51.13      2.21 o 
  -7   1  20       78.78       76.03      3.10 o 
  -6   1  20       88.87       99.07      2.38 o 
  -5   1  20       62.98       76.85      5.68 o 
  -4   1  20      175.89      185.37      9.82 o 
 -12   2  20       53.45       52.10      5.19 o 
 -11   2  20       12.81       14.16      2.31 o 
 -10   2  20       73.50       71.72      3.29 o 
  -9   2  20      122.74      124.20      3.69 o 
  -8   2  20       28.69       35.68      2.94 o 
  -7   2  20       21.80       19.75      2.45 o 
  -6   2  20       43.49       41.38      2.45 o 
  -5   2  20        3.66        3.50      1.13 o 
  -4   2  20        1.28        0.04      0.96 o 
  -3   2  20        0.43        0.71      0.99 o 
 -11   3  20        0.59        0.98      2.85 o 
 -10   3  20       11.70       13.84      2.68 o 
  -9   3  20        0.03       -1.01      1.28 o 
  -8   3  20       80.73       94.18      6.97 o 
  -7   3  20      229.11      240.76     12.00 o 
  -6   3  20        1.08       -1.07      1.14 o 
  -5   3  20       23.74       25.10      2.16 o 
  -4   3  20       79.85       78.24      3.31 o 
  -3   3  20       82.37       96.42      3.67 o 
 -11   4  20       25.19       30.31      5.48 o 
 -10   4  20        8.53        6.40      1.93 o 
  -9   4  20       32.19       30.96      4.44 o 
  -8   4  20       23.03       28.55      2.83 o 
  -7   4  20       30.51       35.49      3.70 o 
  -6   4  20      100.22      107.71      4.29 o 
  -5   4  20       96.15      100.38      4.51 o 
  -4   4  20        0.11        0.07      1.23 o 
  -9   5  20      102.13       97.21      4.75 o 
  -8   5  20      150.39      173.31      6.16 o 
  -7   5  20        3.79        5.34      1.70 o 
  -6   5  20       30.99       37.69      3.44 o 
  -5   5  20       10.93        9.75      1.98 o 
 -11   1  21       18.36       15.79      2.13 o 
 -10   1  21       44.93       48.62      2.61 o 
  -9   1  21       12.28       12.34      2.11 o 
  -8   1  21        7.41        5.34      1.16 o 
  -7   1  21       36.33       38.88      1.70 o 
  -6   1  21        0.45        0.39      0.69 o 
  -5   1  21       25.76       30.83      4.91 o 
 -11   2  21        0.06        1.59      2.59 o 
 -10   2  21       18.08       19.94      2.51 o 
  -9   2  21       53.38       48.58      3.19 o 
  -8   2  21       18.46       21.04      2.29 o 
  -7   2  21        2.96        4.08      1.39 o 
  -6   2  21       69.50       84.51      3.37 o 
  -5   2  21        1.86        0.74      1.09 o 
 -10   3  21        0.11       -2.09      1.43 o 
  -9   3  21        0.24        1.17      1.48 o 
  -8   3  21      100.39      117.47      4.66 o 
  -7   3  21       14.58       14.24      3.01 o 
  -6   3  21       53.84       55.84      3.19 o 
  -5   3  21       17.78       17.43      1.98 o 
  -8   4  21        0.08       -0.73      1.56 o 
  -7   4  21       28.33       25.80      2.61 o 
  -9   0  22        4.98        8.47      2.11 o 
  -8   0  22        2.36        4.18      1.44 o 
  -7   0  22       45.24       41.63      2.49 o 
  -8   1  22        0.03        1.08      0.97 o 
                                                 
